# Supplementary material for: Alterations of Gut Microbiome and Metabolite Profiles Associated With Anabatic Lipid Dysmetabolism in Thyroid Cancer
Source: Front Endocrinol (Lausanne). 2022 Jun 3;13:893164. doi: 10.3389/fendo.2022.893164 (PMC9204252; doi:10.3389/fendo.2022.893164)
Supplement: Supplementary file 4 [file DataSheet_1.xls]

## Sheet: 预处理后的阳离子表
metab_id	Metabolite	Mode	Formula	m/z	RT (min)	KEGG Compound ID	HMDB_ID	CAS number
metab_0	Chenodeoxycholic Acid	pos	C24H40O4	785.591	6.90783	C02528	HMDB0000518	474-25-9		473.295
metab_1	Dodecanedioic acid	pos	C12H22O4	524.333	5.19423	C02678;C16308	HMDB0000623	693-23-2		5.36005
metab_2	pos3	pos	-	463.378	8.41087	-	-	-
metab_3	pos4	pos	-	389.269	5.93652	-	-	-
metab_4	pos5	pos	-	295.227	7.26327	K19386	-	-
metab_5	pos6	pos	-	192.065	2.7847	-	-	-
metab_6	pos7	pos	-	373.274	6.64113	-	-	-
metab_7	pos8	pos	-	436.234	5.61853	-	-	-
metab_8	pos9	pos	-	236.128	4.06397	-	-	-
metab_9	pos10	pos	-	749.57	7.55942	-	-	-
metab_10	pos11	pos	-	371.317	9.13233	-	-	-
metab_11	Linoleoyl Ethanolamide	pos	C20H37NO2	324.29	8.19588	C13828	HMDB0012252	68171-52-8
metab_12	13-hydroxyoctadecanoic acid	pos	C18H36O3	601.538	7.9489	-	HMDB0061662	-
metab_13	pos14	pos	-	281.248	7.48358	-	-	-
metab_14	2-Formaminobenzoylacetate	pos	C10H9NO4	208.06	2.49122	C05835	-	-
metab_15	pos17	pos	-	373.274	4.45243	-	-	-
metab_16	pos18	pos	-	185.153	5.19423	-	-	-
metab_17	pos19	pos	-	817.581	4.96523	-	-	-
metab_18	pos20	pos	-	321.181	3.9193	-	-	-
metab_19	pos21	pos	-	323.16	2.98153	-	-	-
metab_20	pos22	pos	-	717.363	2.79703	-	-	-
metab_21	Linoleamide	pos	C18H33NO	559.519	8.38053	-	HMDB0062656	3072-13-7;3999-01-7
metab_22	pos24	pos	-	396.347	9.24398	-	-	-
metab_23	pos25	pos	-	701.617	9.23365	-	-	-
metab_24	pos26	pos	-	429.372	10.0501	-	-	-
metab_25	12-hydroxy-10E-octadecenoic acid	pos	C18H34O3	299.258	7.9074	-	-	-
metab_26	Avocadene	pos	C17H34O3	309.243	7.82973	-	HMDB0031042	83797-45-9
metab_27	pos30	pos	-	317.139	3.3245	-	-	-
metab_28	pos31	pos	-	441.372	7.42943	-	-	-
metab_29	3a,7a,12b-Trihydroxy-5b-cholanoic acid	pos	C24H40O5	817.582	6.10267	-	HMDB0000312	71883-64-2
metab_30	pos33	pos	-	289.253	7.15428	-	-	-
metab_31	(卤)16-HETE	pos	C20H32O3	303.232	6.54282	-	-	-
metab_32	Pregnan-20-one, 17-(acetyloxy)-3-hydroxy-6-methyl-, (3b,5b,6a)-	pos	C24H38O4	391.284	6.20517	-	-	-
metab_33	pos36	pos	-	414.232	5.20473	-	-	-
metab_34	pos37	pos	-	319.227	5.19423	-	-	-
metab_35	pos38	pos	-	245.149	1.00832	-	-	-
metab_36	pos39	pos	-	203.052	0.692333	-	-	-
metab_37	pos40	pos	-	116.071	0.692333	-	-	-
metab_38	pos42	pos	-	318.12	1.00832	-	-	-
metab_39	N-Acetylmannosamine	pos	C8H15NO6	204.086	0.692333	C00645	HMDB0001129	7772-94-3
metab_40	pos44	pos	-	196.097	0.704333	-	-	-
metab_41	pos45	pos	-	170.058	0.838483	-	-	-
metab_42	pos46	pos	-	296.099	1.00832	-	-	-
metab_43	pos47	pos	-	212.139	1.00832	-	-	-
metab_44	pos48	pos	-	165.091	4.01847	-	-	-
metab_45	pos49	pos	-	524.263	4.12045	-	-	-
metab_46	pos50	pos	-	466.318	5.40288	-	-	-
metab_47	pos51	pos	-	333.263	5.5107	-	-	-
metab_48	pos52	pos	-	429.26	5.37138	-	-	-
metab_49	pos53	pos	-	741.386	4.51727	-	-	-
metab_50	pos54	pos	-	387.259	5.0829	-	-	-
metab_51	pos55	pos	-	643.333	5.17207	-	-	-
metab_52	pos57	pos	-	468.213	5.0074	-	-	-
metab_53	pos58	pos	-	484.244	4.69525	-	-	-
metab_54	pos59	pos	-	353.247	4.6396	-	-	-
metab_55	pos60	pos	-	728.395	4.36743	-	-	-
metab_56	pos61	pos	-	349.176	4.29128	-	-	-
metab_57	pos62	pos	-	575.295	2.53655	-	-	-
metab_58	pos63	pos	-	423.22	2.45822	-	-	-
metab_59	pos64	pos	-	382.214	2.8077	-	-	-
metab_60	pos65	pos	-	384.234	2.90037	-	-	-
metab_61	pos66	pos	-	428.26	3.00435	-	-	-
metab_62	pos67	pos	-	325.176	2.96918	-	-	-
metab_63	pos68	pos	-	406.242	2.94653	-	-	-
metab_64	pos69	pos	-	404.228	2.8432	-	-	-
metab_65	pos70	pos	-	215.139	0.87165	-	-	-
metab_66	pos71	pos	-	656.905	3.39383	-	-	-
metab_67	pos72	pos	-	505.26	3.44983	-	-	-
metab_68	pos73	pos	-	482.293	3.47267	-	-	-
metab_69	pos74	pos	-	391.139	3.50817	-	-	-
metab_70	pos76	pos	-	526.323	3.554	-	-	-
metab_71	pos77	pos	-	635.384	2.73903	-	-	-
metab_72	pos78	pos	-	597.363	5.65553	-	-	-
metab_73	pos79	pos	-	517.326	5.62937	-	-	-
metab_74	pos80	pos	-	391.284	5.75787	-	-	-
metab_76	pos82	pos	-	439.339	5.93652	-	-	-
metab_77	pos83	pos	-	512.357	6.39998	-	-	-
metab_78	pos84	pos	-	408.311	6.64113	-	-	-
metab_79	pos85	pos	-	297.243	7.58125	-	-	-
metab_80	pos86	pos	-	693.506	7.97923	-	-	-
metab_81	pos87	pos	-	373.274	7.96923	-	-	-
metab_82	pos88	pos	-	749.57	8.29872	-	-	-
metab_83	pos90	pos	-	425.378	8.66618	-	-	-
metab_84	pos91	pos	-	256.263	8.67618	-	-	-
metab_85	Linoelaidic Acid	pos	C18H32O2	561.487	8.93717	C01595	HMDB0006270	506-21-8
metab_86	pos93	pos	-	433.367	9.04933	-	-	-
metab_87	pos94	pos	-	638.502	9.14283	-	-	-
metab_88	pos95	pos	-	379.282	9.01867	-	-	-
metab_89	pos96	pos	-	317.305	9.25482	-	-	-
metab_90	pos97	pos	-	464.409	9.13233	-	-	-
metab_91	Oleamide	pos	C18H35NO	563.549	8.80718	C19670	HMDB0002117	301-02-0
metab_92	pos99	pos	-	575.466	9.5198	-	-	-
metab_93	pos100	pos	-	385.332	9.5613	-	-	-
metab_94	pos102	pos	-	349.274	7.82973	-	-	-
metab_95	Lauric acid	pos	C12H24O2	201.185	7.87357	C02679	-	-
metab_96	pos104	pos	-	305.247	7.87357	-	-	-
metab_97	pos105	pos	-	277.216	7.85157	-	-	-
metab_98	pos106	pos	-	469.328	9.97695	-	-	-
metab_99	pos107	pos	-	482.456	10.2919	-	-	-
metab_100	7-dehydrocholesterol	pos	C27H44O	385.346	10.4068	C01164;C05443	HMDB0000032	434-16-2
metab_101	pos109	pos	-	648.552	10.6541	-	-	-
metab_102	pos111	pos	-	639.496	11.0257	-	-	-
metab_103	pos112	pos	-	728.566	10.7679	-	-	-
metab_104	pos113	pos	-	648.521	9.97695	-	-	-
metab_106	pos115	pos	-	326.269	7.78573	-	-	-
metab_107	pos116	pos	-	391.284	7.80723	-	-	-
metab_108	pos117	pos	-	141.959	14.2457	-	-	-
metab_109	pos118	pos	-	514.376	7.31943	-	-	-
metab_110	pos119	pos	-	799.57	7.38593	-	-	-
metab_111	pos121	pos	-	415.32	7.12262	-	-	-
metab_112	cis-5-dodecenoic acid	pos	C12H22O2	199.169	6.8608	-	-	-
metab_113	pos123	pos	-	371.258	6.78772	-	-	-
metab_114	9,10-epoxy-12-octadecenoic acid	pos	C18H32O3	297.243	6.45482	-	-	-
metab_115	5尾-CHOLANIC ACID-3伪, 12伪-DIOL N-(2-SULPHOETHYL)-AMIDE	pos	C26H45NO6S	563.326	5.61853	-	-	-
metab_116	Piperine	pos	C17H19NO3	286.144	5.52222	C03882	HMDB0029377	94-62-2
metab_117	pos127	pos	-	169.095	0.6275	-	-	-
metab_119	pos129	pos	-	319.157	0.597	-	-	-
metab_122	pos132	pos	-	198.053	0.758483	-	-	-
metab_123	pos133	pos	-	321.065	0.860983	-	-	-
metab_124	pos134	pos	-	471.121	0.860983	-	-	-
metab_125	pos135	pos	-	189.016	0.80365	-	-	-
metab_126	pos136	pos	-	353.107	0.79315	-	-	-
metab_127	pos137	pos	-	467.188	0.770317	-	-	-
metab_128	pos138	pos	-	287.012	0.74815	-	-	-
metab_129	pos139	pos	-	453.208	0.607	-	-	-
metab_130	D-(+)-Cellobiose	pos	C12H22O11	381.08	0.6595	C06422	-	-
metab_131	pos141	pos	-	243.134	0.74815	-	-	-
metab_132	pos142	pos	-	481.213	0.6175	-	-	-
metab_133	pos143	pos	-	279.203	0.6275	-	-	-
metab_134	pos144	pos	-	379.099	0.6175	-	-	-
metab_137	pos147	pos	-	200.076	0.838483	-	-	-
metab_138	pos148	pos	-	265.112	0.860983	-	-	-
metab_139	pos149	pos	-	390.125	0.87165	-	-	-
metab_140	p-Acetaminobenzaldehyde	pos	C9H9NO2	205.097	2.32673	-	-	-
metab_141	pos151	pos	-	632.357	2.35857	-	-	-
metab_142	pos152	pos	-	222.097	0.883817	-	-	-
metab_143	pos153	pos	-	187.107	0.883817	-	-	-
metab_144	pos155	pos	-	602.313	2.42372	-	-	-
metab_145	pos156	pos	-	302.232	2.43573	-	-	-
metab_146	pos157	pos	-	265.154	2.43573	-	-	-
metab_147	pos158	pos	-	301.183	2.41338	-	-	-
metab_148	pos159	pos	-	483.229	2.48088	-	-	-
metab_150	pos161	pos	-	524.257	2.51388	-	-	-
metab_151	pos162	pos	-	350.175	2.54855	-	-	-
metab_152	pos163	pos	-	488.269	2.55905	-	-	-
metab_153	pos164	pos	-	217.097	2.55905	-	-	-
metab_154	pos165	pos	-	314.174	2.54855	-	-	-
metab_155	pos166	pos	-	515.187	2.61638	-	-	-
metab_156	pos167	pos	-	639.369	2.62672	-	-	-
metab_157	pos168	pos	-	585.295	2.64905	-	-	-
metab_158	pos169	pos	-	209.08	2.63855	-	-	-
metab_159	pos170	pos	-	269.175	2.67122	-	-	-
metab_160	pos171	pos	-	89.0597	2.63855	-	-	-
metab_161	pos172	pos	-	613.331	2.6937	-	-	-
metab_162	N-depyridomethyl-Indinavir	pos	C30H42N4O4	564.359	2.60405	-	-	-
metab_163	pos174	pos	-	757.36	2.7512	-	-	-
metab_164	pos175	pos	-	245.134	2.8537	-	-	-
metab_165	pos176	pos	-	265.105	2.8897	-	-	-
metab_166	pos177	pos	-	426.244	2.91303	-	-	-
metab_167	pos178	pos	-	532.261	3.04985	-	-	-
metab_168	pos179	pos	-	567.288	2.8897	-	-	-
metab_169	pos180	pos	-	407.226	3.10618	-	-	-
metab_170	pos181	pos	-	149.059	3.07252	-	-	-
metab_171	pos182	pos	-	442.269	2.8537	-	-	-
metab_172	pos183	pos	-	578.296	3.20952	-	-	-
metab_173	pos184	pos	-	674.353	3.15152	-	-	-
metab_174	pos185	pos	-	220.1	3.12868	-	-	-
metab_175	pos186	pos	-	677.393	3.18652	-	-	-
metab_176	pos187	pos	-	307.165	3.22018	-	-	-
metab_177	pos188	pos	-	685.908	3.17435	-	-	-
metab_179	pos190	pos	-	634.04	3.23235	-	-	-
metab_180	pos191	pos	-	967.582	3.24283	-	-	-
metab_182	pos194	pos	-	765.446	3.30183	-	-	-
metab_183	pos195	pos	-	773.96	3.30183	-	-	-
metab_184	pos196	pos	-	635.307	3.3245	-	-	-
metab_185	pos197	pos	-	612.879	3.33533	-	-	-
metab_186	pos198	pos	-	826.499	3.34767	-	-	-
metab_187	pos199	pos	-	539.984	3.3585	-	-	-
metab_189	pos202	pos	-	575.01	3.39383	-	-	-
metab_191	pos205	pos	-	386.161	3.47267	-	-	-
metab_192	pos206	pos	-	505.974	3.54165	-	-	-
metab_193	pos207	pos	-	517.318	3.53098	-	-	-
metab_194	pos208	pos	-	819.51	3.57698	-	-	-
metab_196	pos210	pos	-	91.0547	3.61048	-	-	-
metab_198	pos212	pos	-	374.197	3.65498	-	-	-
metab_199	pos213	pos	-	349.176	3.64498	-	-	-
metab_200	pos214	pos	-	420.233	3.68915	-	-	-
metab_201	pos215	pos	-	301.154	3.67748	-	-	-
metab_202	pos216	pos	-	715.396	3.64498	-	-	-
metab_203	pos217	pos	-	923.453	3.71548	-	-	-
metab_204	pos218	pos	-	589.302	3.75632	-	-	-
metab_205	pos220	pos	-	913.503	3.78632	-	-	-
metab_206	pos221	pos	-	335.16	3.82697	-	-	-
metab_207	pos222	pos	-	654.339	3.84732	-	-	-
metab_208	pos224	pos	-	657.314	3.93013	-	-	-
metab_209	pos225	pos	-	560.291	4.06397	-	-	-
metab_210	2-Phenylethyl beta-D-glucopyranoside	pos	C14H20O6	267.123	3.98413	-	HMDB0029819	18997-54-1
metab_211	pos227	pos	-	202.143	3.9958	-	-	-
metab_212	pos228	pos	-	595.347	3.78632	-	-	-
metab_213	pos229	pos	-	726.371	4.0748	-	-	-
metab_214	pos230	pos	-	650.327	4.04113	-	-	-
metab_215	pos231	pos	-	570.309	4.0288	-	-	-
metab_216	pos232	pos	-	489.307	4.0288	-	-	-
metab_217	pos233	pos	-	689.341	4.18862	-	-	-
metab_218	pos234	pos	-	327.216	4.08695	-	-	-
metab_219	pos235	pos	-	311.221	4.13245	-	-	-
metab_220	pos236	pos	-	416.224	4.12045	-	-	-
metab_221	pos237	pos	-	498.306	3.9093	-	-	-
metab_222	pos239	pos	-	745.362	4.21145	-	-	-
metab_223	pos240	pos	-	496.309	3.61048	-	-	-
metab_224	pos241	pos	-	382.214	3.59982	-	-	-
metab_225	pos242	pos	-	211.133	4.25678	-	-	-
metab_226	pos243	pos	-	235.154	4.26878	-	-	-
metab_227	pos244	pos	-	547.327	4.30178	-	-	-
metab_228	pos245	pos	-	677.336	4.29128	-	-	-
metab_229	pos247	pos	-	637.293	4.25678	-	-	-
metab_231	pos249	pos	-	671.297	4.5056	-	-	-
metab_232	pos250	pos	-	440.236	4.52777	-	-	-
metab_233	pos251	pos	-	736.358	4.5496	-	-	-
metab_234	pos253	pos	-	813.55	4.5946	-	-	-
metab_235	pos254	pos	-	511.285	4.61727	-	-	-
metab_236	pos255	pos	-	214.18	4.71692	-	-	-
metab_237	pos256	pos	-	317.15	4.72708	-	-	-
metab_238	17-HYDROXYPROGESTERONE	pos	C21H30O3	724.423	4.65143	C01176	HMDB0000374	68-96-2
metab_239	pos259	pos	-	905.475	4.83308	-	-	-
metab_240	pos260	pos	-	349.2	4.6396	-	-	-
metab_241	pos261	pos	-	460.291	4.66192	-	-	-
metab_242	pos262	pos	-	550.266	4.89908	-	-	-
metab_243	3-Oxocholic acid	pos	C24H38O5	407.279	4.88858	-	HMDB0000502	2304-89-4
metab_244	pos264	pos	-	211.133	4.91092	-	-	-
metab_245	pos265	pos	-	531.26	4.93308	-	-	-
metab_246	pos266	pos	-	373.273	4.96523	-	-	-
metab_247	pos267	pos	-	573.356	5.20473	-	-	-
metab_248	pos268	pos	-	709.439	5.02873	-	-	-
metab_249	pos269	pos	-	422.244	5.22705	-	-	-
metab_251	pos271	pos	-	289.237	5.20473	-	-	-
metab_252	pos272	pos	-	326.233	5.29438	-	-	-
metab_253	pos273	pos	-	335.237	5.30605	-	-	-
metab_254	pos274	pos	-	916.613	5.37138	-	-	-
metab_255	(22E)-1伪,3尾-Dihydroxychola-5,16,22-trien-24-oic Acid	pos	C24H34O4	387.254	5.40288	-	-	-
metab_256	pos277	pos	-	319.19	5.46688	-	-	-
metab_257	pos278	pos	-	383.327	5.5437	-	-	-
metab_258	pos279	pos	-	459.253	5.62937	-	-	-
metab_259	pos280	pos	-	418.213	5.6662	-	-	-
metab_260	pos281	pos	-	813.55	5.68653	-	-	-
metab_261	pos282	pos	-	505.35	5.65553	-	-	-
metab_262	pos283	pos	-	842.505	5.71687	-	-	-
metab_263	pos284	pos	-	386.29	5.76853	-	-	-
metab_264	pos285	pos	-	289.253	5.79952	-	-	-
metab_266	pos287	pos	-	443.301	5.65553	-	-	-
metab_267	pos288	pos	-	301.216	5.88268	-	-	-
metab_268	pos289	pos	-	769.572	5.93652	-	-	-
metab_269	pos290	pos	-	415.211	5.98935	-	-	-
metab_270	pos291	pos	-	426.321	6.11267	-	-	-
metab_271	pos292	pos	-	365.316	5.93652	-	-	-
metab_272	pos293	pos	-	552.337	6.082	-	-	-
metab_275	pos297	pos	-	720.539	6.18467	-	-	-
metab_276	3b-Hydroxy-5-cholenoic acid	pos	C24H38O3	357.278	6.15383	-	HMDB0000308	5255-17-4
metab_277	pos299	pos	-	712.462	6.39998	-	-	-
metab_280	pos302	pos	-	565.373	6.49882	-	-	-
metab_281	pos303	pos	-	473.359	6.59732	-	-	-
metab_282	pos304	pos	-	929.618	6.6193	-	-	-
metab_283	pos306	pos	-	443.351	6.70597	-	-	-
metab_284	pos307	pos	-	286.274	6.69563	-	-	-
metab_286	pos309	pos	-	288.29	6.97928	-	-	-
metab_289	pos312	pos	-	633.379	7.13295	-	-	-
metab_290	pos313	pos	-	299.259	7.14395	-	-	-
metab_291	pos314	pos	-	672.48	7.18712	-	-	-
metab_292	pos315	pos	-	311.258	7.21993	-	-	-
metab_293	pos316	pos	-	455.349	7.30743	-	-	-
metab_294	pos317	pos	-	346.331	7.38593	-	-	-
metab_296	pos319	pos	-	331.283	7.50508	-	-	-
metab_297	pos320	pos	-	809.625	7.54858	-	-	-
metab_298	pos321	pos	-	423.312	7.63525	-	-	-
metab_299	pos322	pos	-	437.358	7.63525	-	-	-
metab_300	pos323	pos	-	732.546	7.85157	-	-	-
metab_301	pos324	pos	-	702.499	7.87357	-	-	-
metab_302	pos326	pos	-	628.513	7.95873	-	-	-
metab_303	5-Isopropyl-2-(2-methylpropyl)-2-cyclohexen-1-one	pos	C13H22O	227.2	7.96923	-	HMDB0038216	79862-15-0
metab_304	pos328	pos	-	463.343	8.09188	-	-	-
metab_305	pos329	pos	-	335.257	8.12305	-	-	-
metab_306	PC(16:0/0:0)[U] / PC(16:0/0:0)[rac]	pos	C24H50NO7P	496.339	8.14388	-	-	-
metab_307	pos331	pos	-	526.409	8.15438	-	-	-
metab_308	pos332	pos	-	601.423	8.19588	-	-	-
metab_309	pos333	pos	-	429.337	8.17538	-	-	-
metab_310	pos334	pos	-	454.292	8.23688	-	-	-
metab_311	pos335	pos	-	392.316	8.43137	-	-	-
metab_312	2-Linoleoyl Glycerol	pos	C21H38O4	355.284	8.47203	-	-	-
metab_313	pos337	pos	-	594.544	8.51303	-	-	-
metab_314	Ricinoleic Acid methyl ester	pos	C19H36O3	313.274	8.46203	-	-	-
metab_315	pos339	pos	-	647.52	8.5537	-	-	-
metab_316	pos340	pos	-	297.279	8.60485	-	-	-
metab_317	Isopersin	pos	C23H40O4	403.282	8.61485	-	HMDB0032735	-
metab_319	pos343	pos	-	508.394	8.64585	-	-	-
metab_320	pos344	pos	-	581.56	8.68668	-	-	-
metab_321	Oleoyl Ethanolamide	pos	C20H39NO2	326.305	8.68668	-	-	-
metab_322	pos346	pos	-	401.341	8.66618	-	-	-
metab_323	pos347	pos	-	524.37	8.88683	-	-	-
metab_324	pos348	pos	-	433.286	8.91702	-	-	-
metab_325	pos349	pos	-	660.552	8.95783	-	-	-
metab_326	pos350	pos	-	742.669	8.74735	-	-	-
metab_327	pos351	pos	-	369.298	9.00867	-	-	-
metab_328	pos352	pos	-	349.274	9.06983	-	-	-
metab_329	pos353	pos	-	455.348	8.64585	-	-	-
metab_330	pos354	pos	-	593.479	9.10067	-	-	-
metab_331	pos355	pos	-	862.611	9.14283	-	-	-
metab_332	pos356	pos	-	416.372	9.14283	-	-	-
metab_333	pos357	pos	-	526.313	9.14283	-	-	-
metab_334	pos358	pos	-	654.524	9.15382	-	-	-
metab_335	pos359	pos	-	811.648	9.16415	-	-	-
metab_336	pos360	pos	-	582.469	9.15382	-	-	-
metab_337	pos361	pos	-	675.502	9.16415	-	-	-
metab_338	pos363	pos	-	382.331	9.12167	-	-	-
metab_339	pos364	pos	-	457.352	9.1115	-	-	-
metab_340	pos365	pos	-	442.353	9.1115	-	-	-
metab_341	pos366	pos	-	510.392	9.1115	-	-	-
metab_342	pos367	pos	-	257.247	9.25482	-	-	-
metab_343	pos368	pos	-	718.643	9.24398	-	-	-
metab_344	pos369	pos	-	284.295	9.28582	-	-	-
metab_345	pos370	pos	-	565.565	9.27582	-	-	-
metab_346	pos371	pos	-	441.404	9.31598	-	-	-
metab_347	pos372	pos	-	293.284	9.39715	-	-	-
metab_349	pos374	pos	-	619.612	9.39715	-	-	-
metab_350	pos375	pos	-	309.333	9.39715	-	-	-
metab_351	Hexadecyl Acetyl Glycerol	pos	C21H42O4	359.315	9.43782	-	-	-
metab_352	pos377	pos	-	295.263	9.44797	-	-	-
metab_353	pos378	pos	-	612.518	9.4683	-	-	-
metab_354	pos379	pos	-	594.6	9.36648	-	-	-
metab_355	pos380	pos	-	688.549	9.54047	-	-	-
metab_356	pos381	pos	-	463.378	9.5298	-	-	-
metab_357	pos382	pos	-	508.435	9.55063	-	-	-
metab_358	pos383	pos	-	690.564	9.5718	-	-	-
metab_359	pos384	pos	-	391.284	9.31598	-	-	-
metab_361	pos386	pos	-	921.789	8.66618	-	-	-
metab_362	pos387	pos	-	695.522	9.61447	-	-	-
metab_363	pos388	pos	-	350.303	9.23365	-	-	-
metab_364	pos389	pos	-	510.37	9.64647	-	-	-
metab_365	pos391	pos	-	798.617	9.6683	-	-	-
metab_366	pos392	pos	-	786.6	9.64647	-	-	-
metab_367	pos393	pos	-	882.677	9.67863	-	-	-
metab_368	pos394	pos	-	741.574	9.64647	-	-	-
metab_369	pos395	pos	-	710.536	9.73228	-	-	-
metab_370	pos396	pos	-	533.452	9.6898	-	-	-
metab_371	pos397	pos	-	675.674	9.76345	-	-	-
metab_372	pos398	pos	-	338.342	9.76345	-	-	-
metab_373	pos399	pos	-	281.248	9.67863	-	-	-
metab_374	pos400	pos	-	604.494	9.63563	-	-	-
metab_375	pos401	pos	-	692.578	9.84162	-	-	-
metab_377	pos403	pos	-	494.36	9.63563	-	-	-
metab_378	pos404	pos	-	464.409	10.0611	-	-	-
metab_379	pos405	pos	-	620.523	10.115	-	-	-
metab_380	pos406	pos	-	439.392	10.1461	-	-	-
metab_381	pos407	pos	-	397.346	10.1776	-	-	-
metab_382	pos408	pos	-	562.487	10.2298	-	-	-
metab_383	pos409	pos	-	623.541	10.3343	-	-	-
metab_384	pos410	pos	-	676.583	10.3449	-	-	-
metab_385	pos412	pos	-	774.67	10.5098	-	-	-
metab_386	pos413	pos	-	685.622	10.5098	-	-	-
metab_387	pos414	pos	-	762.626	10.6749	-	-	-
metab_388	pos415	pos	-	552.497	10.7054	-	-	-
metab_389	pos416	pos	-	825.745	10.7784	-	-	-
metab_390	pos417	pos	-	554.477	10.9535	-	-	-
metab_391	pos418	pos	-	713.653	10.9637	-	-	-
metab_392	pos419	pos	-	606.507	11.1182	-	-	-
metab_393	pos420	pos	-	585.485	11.1909	-	-	-
metab_394	N-Palmitoylsphingosine	pos	C34H67NO3	538.518	11.273	C00195	HMDB0000790	24696-26-2
metab_395	pos422	pos	-	570.544	11.1495	-	-	-
metab_396	pos423	pos	-	770.611	11.4812	-	-	-
metab_397	DG(17:1(9Z)/22:5(7Z,10Z,13Z,16Z,19Z)/0:0)[iso2]	pos	C42H70O5	677.505	11.0669	-	-	-
metab_398	9-OAHSA	pos	C36H68O4	587.5	11.7665	-	-	-
metab_399	Cer(d16:1/22:1)	pos	C38H73NO3	592.564	11.7768	-	-	-
metab_400	pos427	pos	-	542.513	10.9535	-	-	-
metab_402	pos430	pos	-	566.513	10.9329	-	-	-
metab_403	pos431	pos	-	510.487	10.7474	-	-	-
metab_404	pos432	pos	-	677.51	10.6644	-	-	-
metab_405	pos433	pos	-	632.525	10.6849	-	-	-
metab_406	pos434	pos	-	522.487	10.6131	-	-	-
metab_407	pos435	pos	-	714.554	10.4994	-	-	-
metab_408	pos436	pos	-	712.551	10.3242	-	-	-
metab_409	pos437	pos	-	784.607	10.2819	-	-	-
metab_410	pos438	pos	-	239.966	14.1837	-	-	-
metab_411	pos439	pos	-	145.017	14.2042	-	-	-
metab_413	pos441	pos	-	125.987	14.2042	-	-	-
metab_414	pos442	pos	-	186.986	14.1837	-	-	-
metab_415	pos443	pos	-	124.965	14.1837	-	-	-
metab_416	pos444	pos	-	127.024	14.1734	-	-	-
metab_417	pos445	pos	-	170.066	14.1734	-	-	-
metab_418	pos446	pos	-	442.388	10.0291	-	-	-
metab_420	pos449	pos	-	398.326	8.61485	-	-	-
metab_421	pos450	pos	-	491.372	8.59453	-	-	-
metab_422	pos451	pos	-	344.316	8.58435	-	-	-
metab_424	pos453	pos	-	342.3	8.31937	-	-	-
metab_425	pos454	pos	-	533.503	8.27822	-	-	-
metab_428	pos457	pos	-	519.403	8.19588	-	-	-
metab_429	pos458	pos	-	816.597	8.11288	-	-	-
metab_430	pos459	pos	-	673.538	7.96923	-	-	-
metab_431	pos461	pos	-	213.185	7.9489	-	-	-
metab_432	pos462	pos	-	321.24	7.91773	-	-	-
metab_433	pos463	pos	-	455.351	7.87357	-	-	-
metab_434	pos464	pos	-	342.336	7.86307	-	-	-
metab_435	pos465	pos	-	751.52	7.85157	-	-	-
metab_436	pos466	pos	-	522.378	7.87357	-	-	-
metab_437	pos467	pos	-	636.42	7.85157	-	-	-
metab_438	pos468	pos	-	471.346	7.84123	-	-	-
metab_439	pos469	pos	-	619.399	7.87357	-	-	-
metab_440	pos470	pos	-	580.341	7.82973	-	-	-
metab_441	pos471	pos	-	423.36	7.82973	-	-	-
metab_442	pos472	pos	-	417.296	7.82973	-	-	-
metab_443	pos473	pos	-	439.357	7.78573	-	-	-
metab_444	伪-Linolenoyl Ethanolamide	pos	C20H35NO2	322.274	7.81907	C13828	HMDB0013624	-
metab_445	pos475	pos	-	445.367	7.82973	-	-	-
metab_446	pos476	pos	-	770.625	7.69958	-	-	-
metab_447	12b-Hydroxy-5b-cholanoic acid	pos	C24H40O3	753.601	7.63525	-	HMDB0002431	15173-23-6
metab_448	pos478	pos	-	847.642	7.54858	-	-	-
metab_449	pos479	pos	-	411.358	7.48358	-	-	-
metab_451	pos481	pos	-	408.307	7.4401	-	-	-
metab_452	pos482	pos	-	463.342	7.32993	-	-	-
metab_453	pos483	pos	-	291.232	7.41827	-	-	-
metab_454	MG(16:0/0:0/0:0)	pos	C19H38O4	353.268	7.2856	-	HMDB0011564	32899-41-5
metab_455	pos486	pos	-	739.643	7.2856	-	-	-
metab_456	pos488	pos	-	506.383	7.24177	-	-	-
metab_457	pos490	pos	-	591.508	7.10162	-	-	-
metab_458	pos491	pos	-	553.281	7.16578	-	-	-
metab_459	pos492	pos	-	318.241	6.8608	-	-	-
metab_461	pos494	pos	-	887.625	6.6193	-	-	-
metab_462	pos495	pos	-	329.215	6.59732	-	-	-
metab_463	pos497	pos	-	816.598	6.64113	-	-	-
metab_464	pos498	pos	-	684.429	6.44348	-	-	-
metab_465	pos499	pos	-	517.32	6.44348	-	-	-
metab_466	pos500	pos	-	549.376	6.44348	-	-	-
metab_467	pos501	pos	-	539.358	6.43298	-	-	-
metab_468	pos502	pos	-	435.318	6.57532	-	-	-
metab_469	pos503	pos	-	475.376	6.42165	-	-	-
metab_470	pos504	pos	-	431.315	6.42165	-	-	-
metab_471	pos506	pos	-	256.227	6.09218	-	-	-
metab_472	pos507	pos	-	505.352	6.39998	-	-	-
metab_473	pos508	pos	-	317.269	6.39998	-	-	-
metab_475	pos510	pos	-	468.314	5.93652	-	-	-
metab_476	pos511	pos	-	861.518	5.91485	-	-	-
metab_477	pos512	pos	-	541.363	5.63513	-	-	-
metab_478	pos513	pos	-	621.292	5.62937	-	-	-
metab_479	pos514	pos	-	404.207	5.45655	-	-	-
metab_480	pos515	pos	-	387.18	5.45655	-	-	-
metab_481	pos516	pos	-	389.269	5.29438	-	-	-
metab_482	pos517	pos	-	530.359	5.36005	-	-	-
metab_483	pos518	pos	-	301.216	5.20473	-	-	-
metab_484	pos519	pos	-	323.185	5.11557	-	-	-
metab_485	pos520	pos	-	547.346	5.21655	-	-	-
metab_486	pos521	pos	-	199.133	5.1379	-	-	-
metab_487	pos522	pos	-	397.258	5.1824	-	-	-
metab_488	pos523	pos	-	565.343	5.1824	-	-	-
metab_489	pos524	pos	-	637.349	5.11557	-	-	-
metab_490	pos525	pos	-	347.243	4.85442	-	-	-
metab_491	pos526	pos	-	443.243	4.85442	-	-	-
metab_492	pos527	pos	-	434.209	4.52777	-	-	-
metab_493	pos528	pos	-	400.269	4.5056	-	-	-
metab_494	pos529	pos	-	659.36	4.5056	-	-	-
metab_495	pos530	pos	-	587.287	4.49527	-	-	-
metab_496	pos531	pos	-	375.204	4.45243	-	-	-
metab_497	pos532	pos	-	452.229	4.4736	-	-	-
metab_498	pos533	pos	-	212.165	4.45243	-	-	-
metab_499	pos534	pos	-	468.214	4.25678	-	-	-
metab_500	pos535	pos	-	404.218	3.56448	-	-	-
metab_501	pos536	pos	-	304.119	3.56448	-	-	-
metab_502	pos537	pos	-	166.086	3.554	-	-	-
metab_503	pos538	pos	-	797.497	3.554	-	-	-
metab_504	pos539	pos	-	337.176	3.54165	-	-	-
metab_505	pos540	pos	-	557.273	3.54165	-	-	-
metab_506	pos541	pos	-	346.233	3.49583	-	-	-
metab_507	pos542	pos	-	731.457	3.47267	-	-	-
metab_508	pos543	pos	-	297.137	3.47267	-	-	-
metab_510	pos545	pos	-	700.931	3.44983	-	-	-
metab_511	pos546	pos	-	678.918	3.42733	-	-	-
metab_512	pos547	pos	-	447.269	3.42733	-	-	-
metab_513	pos548	pos	-	634.892	3.37083	-	-	-
metab_514	pos549	pos	-	643.405	3.37083	-	-	-
metab_515	pos550	pos	-	817.986	3.3585	-	-	-
metab_516	pos551	pos	-	795.973	3.3245	-	-	-
metab_517	pos552	pos	-	360.229	3.3245	-	-	-
metab_518	pos553	pos	-	325.176	3.31233	-	-	-
metab_519	pos554	pos	-	337.176	3.3245	-	-	-
metab_521	pos556	pos	-	743.432	3.27883	-	-	-
metab_522	pos557	pos	-	751.947	3.27883	-	-	-
metab_523	pos558	pos	-	729.934	3.24283	-	-	-
metab_524	pos559	pos	-	721.419	3.24283	-	-	-
metab_525	pos560	pos	-	699.406	3.22018	-	-	-
metab_526	pos562	pos	-	633.366	3.09552	-	-	-
metab_527	pos563	pos	-	652.411	2.73903	-	-	-
metab_528	pos564	pos	-	326.173	2.61638	-	-	-
metab_529	pos565	pos	-	156.102	2.52588	-	-	-
metab_530	pos566	pos	-	247.108	2.51388	-	-	-
metab_531	pos567	pos	-	300.192	2.42372	-	-	-
metab_532	pos568	pos	-	335.181	1.00832	-	-	-
metab_534	(2S)-2-{[1-(R)-Carboxyethyl]amino}pentanoate	pos	C8H15NO4	417.188	1.02047	C06326	-	-
metab_535	pos571	pos	-	165.054	1.02047	-	-	-
metab_536	pos572	pos	-	375.218	0.87165	-	-	-
metab_538	pos574	pos	-	86.0975	1.06213	-	-	-
metab_539	Deoxyinosine	pos	C10H12N4O4	294.118	1.09197	C05512	HMDB0000071	890-38-0
metab_540	Dihydrozeatin-7-N-dihydrozeatin	pos	C16H25N5O6	425.213	1.09803	-	HMDB0012211	-
metab_542	pos578	pos	-	353.138	1.00832	-	-	-
metab_543	pos579	pos	-	187.108	1.00832	-	-	-
metab_544	pos580	pos	-	532.26	1.00832	-	-	-
metab_545	pos581	pos	-	404.196	0.87165	-	-	-
metab_546	pos582	pos	-	166.086	1.5882	-	-	-
metab_547	Uridine	pos	C9H12N2O6	286.097	1.00832	C00299	HMDB0000296	58-96-8
metab_548	pos584	pos	-	67.0232	0.597	-	-	-
metab_549	pos585	pos	-	445.12	0.0879833	-	-	-
metab_550	pos586	pos	-	53.0205	0.607	-	-	-
metab_551	pos587	pos	-	323.146	0.6175	-	-	-
metab_552	pos588	pos	-	557.095	0.6275	-	-	-
metab_554	pos590	pos	-	107.086	0.177233	-	-	-
metab_555	pos591	pos	-	315.191	0.6175	-	-	-
metab_556	pos592	pos	-	82.0148	0.590967	-	-	-
metab_557	pos593	pos	-	297.082	0.0879833	-	-	-
metab_560	pos596	pos	-	351.176	0.6175	-	-	-
metab_561	pos597	pos	-	393.083	0.6275	-	-	-
metab_562	pos598	pos	-	391.182	0.638167	-	-	-
metab_563	pos599	pos	-	182.092	0.6275	-	-	-
metab_564	pos600	pos	-	347.122	0.6275	-	-	-
metab_565	pos601	pos	-	286.14	0.638167	-	-	-
metab_566	pos602	pos	-	324.096	0.648333	-	-	-
metab_567	pos603	pos	-	181.961	0.648333	-	-	-
metab_568	Rubraflavone D	pos	C30H32O6	527.157	0.648333	-	HMDB0030631	54835-66-4
metab_569	Citrulline	pos	C6H13N3O3	214.059	0.6595	C00327	HMDB0000904	372-75-8
metab_570	pos607	pos	-	205.066	0.6595	-	-	-
metab_571	pos609	pos	-	216.036	0.6595	-	-	-
metab_572	pos610	pos	-	252.015	0.704333	-	-	-
metab_573	pos611	pos	-	148.06	0.6595	-	-	-
metab_574	pos612	pos	-	186.016	0.67	-	-	-
metab_575	pos614	pos	-	160.097	0.681667	-	-	-
metab_576	pos615	pos	-	439.121	0.770317	-	-	-
metab_577	pos616	pos	-	242.042	0.692333	-	-	-
metab_578	pos617	pos	-	351.07	0.692333	-	-	-
metab_579	pos618	pos	-	370.03	0.692333	-	-	-
metab_580	pos619	pos	-	144.102	0.704333	-	-	-
metab_581	pos620	pos	-	241.155	0.704333	-	-	-
metab_582	pos621	pos	-	335.106	0.704333	-	-	-
metab_584	pos623	pos	-	290.136	0.704333	-	-	-
metab_587	pos626	pos	-	228.072	0.736483	-	-	-
metab_588	pos627	pos	-	188.176	0.74815	-	-	-
metab_589	pos628	pos	-	256.984	0.74815	-	-	-
metab_590	pos629	pos	-	249.044	0.74815	-	-	-
metab_592	pos631	pos	-	131.118	0.74815	-	-	-
metab_593	pos632	pos	-	193.998	0.780817	-	-	-
metab_594	pos633	pos	-	168.113	0.79315	-	-	-
metab_595	pos634	pos	-	434.189	0.838483	-	-	-
metab_596	pos636	pos	-	307.043	0.80365	-	-	-
metab_597	pos637	pos	-	159.149	0.81565	-	-	-
metab_598	pos639	pos	-	497.163	0.838483	-	-	-
metab_599	pos640	pos	-	335.11	0.848983	-	-	-
metab_600	pos641	pos	-	412.108	0.860983	-	-	-
metab_602	pos644	pos	-	339.091	0.860983	-	-	-
metab_605	pos647	pos	-	380.118	0.87165	-	-	-
metab_606	pos648	pos	-	312.165	0.87165	-	-	-
metab_607	pos649	pos	-	474.218	0.883817	-	-	-
metab_608	pos650	pos	-	189.123	0.883817	-	-	-
metab_609	pos651	pos	-	70.0661	0.883817	-	-	-
metab_610	pos652	pos	-	264.144	0.893983	-	-	-
metab_611	pos653	pos	-	353.192	0.893983	-	-	-
metab_612	pos654	pos	-	190.108	0.893983	-	-	-
metab_614	pos656	pos	-	403.176	0.893983	-	-	-
metab_615	pos657	pos	-	250.128	0.961483	-	-	-
metab_616	pos658	pos	-	294.154	0.893983	-	-	-
metab_617	2-Aminomuconic acid semialdehyde	pos	C6H7NO3	124.039	0.998317	C03824	HMDB0001280	245128-91-0
metab_619	pos661	pos	-	286.137	0.87165	-	-	-
metab_623	pos665	pos	-	158.092	1.00832	-	-	-
metab_624	pos666	pos	-	304.15	1.02047	-	-	-
metab_625	pos667	pos	-	367.207	1.02047	-	-	-
metab_626	pos668	pos	-	438.197	1.02047	-	-	-
metab_627	pos669	pos	-	326.181	1.02047	-	-	-
metab_628	pos670	pos	-	268.104	1.03082	-	-	-
metab_629	pos671	pos	-	236.113	1.02047	-	-	-
metab_630	pos672	pos	-	375.223	1.03082	-	-	-
metab_632	pos674	pos	-	159.149	1.0418	-	-	-
metab_633	pos675	pos	-	240.086	1.0418	-	-	-
metab_635	pos677	pos	-	221.165	2.46888	-	-	-
metab_636	pos678	pos	-	401.285	2.48088	-	-	-
metab_638	pos681	pos	-	338.697	2.49122	-	-	-
metab_639	pos682	pos	-	506.194	2.49122	-	-	-
metab_640	pos683	pos	-	733.365	2.51388	-	-	-
metab_641	pos684	pos	-	217.154	2.51388	-	-	-
metab_642	pos685	pos	-	500.296	2.52588	-	-	-
metab_643	pos686	pos	-	649.315	2.52588	-	-	-
metab_645	pos688	pos	-	392.189	2.54855	-	-	-
metab_646	pos689	pos	-	245.186	2.57088	-	-	-
metab_647	pos690	pos	-	354.204	2.57088	-	-	-
metab_648	pos691	pos	-	302.207	2.58155	-	-	-
metab_650	pos694	pos	-	214.086	2.61638	-	-	-
metab_651	pos695	pos	-	695.36	2.61638	-	-	-
metab_652	pos696	pos	-	158.096	2.62672	-	-	-
metab_653	pos697	pos	-	407.262	2.63855	-	-	-
metab_654	pos698	pos	-	453.233	2.66088	-	-	-
metab_656	pos700	pos	-	206.084	2.67122	-	-	-
metab_657	pos701	pos	-	323.162	2.66088	-	-	-
metab_658	pos702	pos	-	692.405	2.70587	-	-	-
metab_659	pos703	pos	-	225.141	2.70587	-	-	-
metab_660	pos704	pos	-	697.36	2.70587	-	-	-
metab_661	pos705	pos	-	158.117	2.71637	-	-	-
metab_662	pos706	pos	-	357.199	2.7512	-	-	-
metab_664	pos708	pos	-	306.181	2.73903	-	-	-
metab_665	pos709	pos	-	707.341	2.96918	-	-	-
metab_666	pos710	pos	-	188.128	2.76203	-	-	-
metab_667	pos711	pos	-	514.281	2.8077	-	-	-
metab_669	pos713	pos	-	376.222	2.79703	-	-	-
metab_670	pos714	pos	-	696.437	2.79703	-	-	-
metab_671	pos716	pos	-	875.425	2.8307	-	-	-
metab_672	Erinapyrone B	pos	C7H10O3	184.097	2.8307	-	HMDB0041427	146064-67-7
metab_673	pos718	pos	-	427.291	2.8432	-	-	-
metab_674	pos719	pos	-	740.463	2.8537	-	-	-
metab_675	pos721	pos	-	303.21	2.91303	-	-	-
metab_676	pos722	pos	-	784.489	2.90037	-	-	-
metab_677	pos723	pos	-	434.759	2.91303	-	-	-
metab_678	pos724	pos	-	545.314	2.93587	-	-	-
metab_680	pos726	pos	-	414.762	2.95868	-	-	-
metab_681	pos727	pos	-	764.417	2.98153	-	-	-
metab_682	pos729	pos	-	314.158	2.99202	-	-	-
metab_683	pos730	pos	-	584.355	2.99202	-	-	-
metab_685	2-Hydroxybenzaldehyde	pos	C7H6O2	164.07	2.98153	C06202	HMDB0034170	1990-02-08
metab_686	pos733	pos	-	436.774	3.01485	-	-	-
metab_687	pos734	pos	-	195.065	3.01485	-	-	-
metab_688	pos735	pos	-	608.846	3.04985	-	-	-
metab_689	Hypoglycin B	pos	C12H18N2O5	235.107	3.02718	C08280	HMDB0029428	502-37-4
metab_690	pos739	pos	-	764.358	3.06035	-	-	-
metab_691	pos740	pos	-	450.274	3.06035	-	-	-
metab_693	pos742	pos	-	678.349	3.07252	-	-	-
metab_696	pos745	pos	-	344.254	3.11835	-	-	-
metab_698	pos747	pos	-	655.38	3.15152	-	-	-
metab_699	pos748	pos	-	663.989	3.14102	-	-	-
metab_700	pos749	pos	-	380.216	3.15152	-	-	-
metab_701	pos750	pos	-	663.895	3.15152	-	-	-
metab_703	pos752	pos	-	600.371	3.14102	-	-	-
metab_704	pos753	pos	-	747.364	3.27883	-	-	-
metab_705	pos754	pos	-	206.081	3.17435	-	-	-
metab_706	pos755	pos	-	555.311	3.19735	-	-	-
metab_708	pos757	pos	-	484.242	3.22018	-	-	-
metab_709	pos759	pos	-	498.309	3.24283	-	-	-
metab_710	pos760	pos	-	448.219	3.2555	-	-	-
metab_711	pos762	pos	-	619.303	3.27883	-	-	-
metab_712	pos763	pos	-	428.204	3.28967	-	-	-
metab_713	pos764	pos	-	412.2	3.3245	-	-	-
metab_714	pos766	pos	-	782.473	3.30183	-	-	-
metab_715	pos767	pos	-	450.277	3.31233	-	-	-
metab_717	pos769	pos	-	415.252	3.33533	-	-	-
metab_718	pos770	pos	-	792.432	3.34767	-	-	-
metab_719	pos771	pos	-	305.152	3.34767	-	-	-
metab_720	pos773	pos	-	245.186	3.38167	-	-	-
metab_722	pos775	pos	-	848.512	3.38167	-	-	-
metab_723	pos776	pos	-	466.236	3.38167	-	-	-
metab_724	pos778	pos	-	823.453	3.40433	-	-	-
metab_725	pos779	pos	-	313.107	3.39383	-	-	-
metab_726	pos780	pos	-	289.156	3.42733	-	-	-
metab_727	pos781	pos	-	475.222	3.43933	-	-	-
metab_728	pos782	pos	-	140.107	3.42733	-	-	-
metab_729	pos783	pos	-	464.298	3.42733	-	-	-
metab_730	pos784	pos	-	589.686	3.42733	-	-	-
metab_731	pos785	pos	-	584.01	3.42733	-	-	-
metab_733	pos787	pos	-	412.739	3.44983	-	-	-
metab_734	pos788	pos	-	854.401	3.48517	-	-	-
metab_735	Fluprostenol Lactone Diol	pos	C18H19F3O5	373.129	3.49583	-	-	-
metab_736	pos790	pos	-	611.972	3.51883	-	-	-
metab_737	pos791	pos	-	345.108	3.53098	-	-	-
metab_738	pos792	pos	-	227.128	3.50817	-	-	-
metab_739	pos793	pos	-	491.297	3.51883	-	-	-
metab_740	pos795	pos	-	607.312	3.554	-	-	-
metab_741	pos796	pos	-	804.382	3.71548	-	-	-
metab_742	pos797	pos	-	222.112	3.56448	-	-	-
metab_743	pos798	pos	-	790.392	3.554	-	-	-
metab_744	pos799	pos	-	423.212	3.57698	-	-	-
metab_745	pos800	pos	-	795.388	3.57698	-	-	-
metab_746	pos801	pos	-	432.249	3.66665	-	-	-
metab_747	pos802	pos	-	484.211	3.59982	-	-	-
metab_749	pos804	pos	-	838.42	3.63298	-	-	-
metab_750	pos805	pos	-	611.343	3.61048	-	-	-
metab_751	pos806	pos	-	377.207	3.62265	-	-	-
metab_752	pos807	pos	-	805.41	3.62265	-	-	-
metab_753	pos808	pos	-	648.336	3.62265	-	-	-
metab_754	pos809	pos	-	164.07	3.63298	-	-	-
metab_756	pos811	pos	-	722.372	3.65498	-	-	-
metab_757	Collettiside I	pos	C33H52O8	621.323	3.65498	-	HMDB0029310	14144-06-0
metab_758	pos813	pos	-	384.211	3.65498	-	-	-
metab_759	pos814	pos	-	565.298	3.64498	-	-	-
metab_760	pos815	pos	-	333.145	3.66665	-	-	-
metab_761	pos816	pos	-	687.376	3.67748	-	-	-
metab_762	pos818	pos	-	633.296	3.67748	-	-	-
metab_763	pos819	pos	-	748.446	3.68915	-	-	-
metab_765	pos821	pos	-	824.414	3.7055	-	-	-
metab_766	pos822	pos	-	639.303	3.69915	-	-	-
metab_767	pos824	pos	-	461.236	3.71548	-	-	-
metab_768	pos825	pos	-	764.478	3.71548	-	-	-
metab_776	pos833	pos	-	484.301	3.88847	-	-	-
metab_777	pos834	pos	-	625.347	3.89863	-	-	-
metab_778	pos835	pos	-	381.202	3.89863	-	-	-
metab_780	pos837	pos	-	285.147	3.94047	-	-	-
metab_781	pos838	pos	-	448.342	3.94047	-	-	-
metab_782	pos839	pos	-	808.408	3.96213	-	-	-
metab_783	pos840	pos	-	619.31	3.96213	-	-	-
metab_784	pos841	pos	-	459.342	3.96213	-	-	-
metab_786	pos843	pos	-	211.133	4.00663	-	-	-
metab_787	pos845	pos	-	764.478	3.9958	-	-	-
metab_788	pos847	pos	-	335.196	4.01847	-	-	-
metab_790	pos849	pos	-	331.19	4.0288	-	-	-
metab_791	pos850	pos	-	388.213	4.04113	-	-	-
metab_792	pos851	pos	-	345.182	4.04113	-	-	-
metab_794	pos853	pos	-	467.255	4.0518	-	-	-
metab_796	pos855	pos	-	363.228	4.06397	-	-	-
metab_797	pos856	pos	-	532.268	4.06397	-	-	-
metab_798	pos857	pos	-	498.224	4.0748	-	-	-
metab_799	pos858	pos	-	655.299	4.0748	-	-	-
metab_800	pos859	pos	-	472.244	4.08695	-	-	-
metab_801	pos860	pos	-	290.142	4.0518	-	-	-
metab_802	pos861	pos	-	605.313	4.11012	-	-	-
metab_803	pos862	pos	-	283.183	4.06397	-	-	-
metab_805	pos864	pos	-	751.368	4.13245	-	-	-
metab_806	pos865	pos	-	411.231	4.14295	-	-	-
metab_807	pos866	pos	-	850.411	4.16578	-	-	-
metab_810	pos869	pos	-	563.379	4.14295	-	-	-
metab_811	pos870	pos	-	455.245	4.23378	-	-	-
metab_812	pos871	pos	-	555.281	4.17795	-	-	-
metab_813	pos872	pos	-	614.3	4.18862	-	-	-
metab_814	Casticin	pos	C19H18O8	375.108	4.18862	-	HMDB0030660	479-91-4
metab_815	pos874	pos	-	694.343	4.23378	-	-	-
metab_816	pos875	pos	-	736.363	4.22345	-	-	-
metab_817	pos876	pos	-	365.207	4.22345	-	-	-
metab_820	(卤)-Octanoylcarnitine	pos	C15H29NO4	351.215	4.22345	-	-	-
metab_821	pos880	pos	-	500.24	4.22345	-	-	-
metab_822	pos881	pos	-	276.161	4.24645	-	-	-
metab_823	pos882	pos	-	361.189	4.25678	-	-	-
metab_824	pos883	pos	-	333.182	4.26878	-	-	-
metab_825	pos884	pos	-	271.06	4.33612	-	-	-
metab_827	pos886	pos	-	661.341	4.29128	-	-	-
metab_828	pos887	pos	-	549.343	4.30178	-	-	-
metab_829	pos888	pos	-	410.224	4.31362	-	-	-
metab_830	pos889	pos	-	411.193	4.31362	-	-	-
metab_831	pos891	pos	-	480.313	4.30178	-	-	-
metab_834	ent-17-Oxo-15-kauren-19-oic acid	pos	C20H28O3	361.211	4.37793	-	HMDB0036725	77887-58-2
metab_835	pos895	pos	-	633.292	4.37793	-	-	-
metab_837	pos898	pos	-	702.358	4.3996	-	-	-
metab_838	pos900	pos	-	398.342	4.41043	-	-	-
metab_839	pos901	pos	-	710.388	4.42077	-	-	-
metab_840	pos902	pos	-	450.296	4.3996	-	-	-
metab_841	pos903	pos	-	720.451	4.45243	-	-	-
metab_842	pos904	pos	-	473.248	4.4416	-	-	-
metab_844	pos906	pos	-	412.239	4.4736	-	-	-
metab_845	pos907	pos	-	400.356	4.5056	-	-	-
metab_846	pos908	pos	-	883.493	4.53943	-	-	-
metab_847	pos909	pos	-	470.29	4.5496	-	-	-
metab_848	pos910	pos	-	871.454	4.5496	-	-	-
metab_849	Fraxidin	pos	C11H10O5	223.061	4.58427	C17479	-	525-21-3
metab_850	pos914	pos	-	427.228	4.58427	-	-	-
metab_851	pos915	pos	-	345.227	4.60677	-	-	-
metab_854	pos918	pos	-	909.47	4.6396	-	-	-
metab_855	pos919	pos	-	515.228	4.66192	-	-	-
metab_856	Dihydroactinidiolide	pos	C11H16O2	181.122	4.69525	-	HMDB0035240	15356-74-8
metab_857	pos922	pos	-	575.313	4.70558	-	-	-
metab_861	pos926	pos	-	893.444	4.74858	-	-	-
metab_862	pos927	pos	-	767.351	4.73842	-	-	-
metab_863	pos928	pos	-	489.355	4.74858	-	-	-
metab_864	pos929	pos	-	519.378	4.73842	-	-	-
metab_866	pos931	pos	-	569.367	4.78075	-	-	-
metab_868	pos933	pos	-	679.334	4.78075	-	-	-
metab_869	pos936	pos	-	333.181	4.82292	-	-	-
metab_870	pos938	pos	-	758.393	4.82292	-	-	-
metab_871	pos939	pos	-	691.34	4.83308	-	-	-
metab_872	pos940	pos	-	775.391	4.85442	-	-	-
metab_873	pos941	pos	-	402.285	4.86608	-	-	-
metab_874	pos942	pos	-	275.176	4.87675	-	-	-
metab_875	pos943	pos	-	246.243	4.87675	-	-	-
metab_876	pos944	pos	-	293.211	4.89908	-	-	-
metab_877	pos945	pos	-	645.261	4.89908	-	-	-
metab_878	pos946	pos	-	250.112	4.93308	-	-	-
metab_879	pos948	pos	-	780.426	4.9549	-	-	-
metab_880	delta2-THA	pos	C24H34O2	355.263	4.96523	-	-	-
metab_882	pos952	pos	-	876.499	5.01857	-	-	-
metab_883	pos953	pos	-	428.268	5.01857	-	-	-
metab_884	pos954	pos	-	645.347	5.0829	-	-	-
metab_885	pos956	pos	-	584.376	5.06123	-	-	-
metab_886	pos957	pos	-	377.28	5.05023	-	-	-
metab_887	pos959	pos	-	881.543	5.07157	-	-	-
metab_888	pos960	pos	-	395.243	5.1274	-	-	-
metab_889	pos961	pos	-	679.367	5.10507	-	-	-
metab_890	pos962	pos	-	516.275	5.14973	-	-	-
metab_891	pos963	pos	-	351.251	5.09323	-	-	-
metab_892	pos964	pos	-	363.225	5.11557	-	-	-
metab_893	pos965	pos	-	295.144	5.14973	-	-	-
metab_895	pos967	pos	-	228.196	5.21655	-	-	-
metab_896	pos968	pos	-	633.291	5.21655	-	-	-
metab_897	pos969	pos	-	264.159	5.24988	-	-	-
metab_898	pos970	pos	-	416.247	5.27205	-	-	-
metab_899	pos971	pos	-	393.181	5.24988	-	-	-
metab_900	pos972	pos	-	413.259	5.24988	-	-	-
metab_901	pos973	pos	-	797.555	5.31655	-	-	-
metab_903	pos975	pos	-	637.428	5.27205	-	-	-
metab_904	pos976	pos	-	843.591	5.29438	-	-	-
metab_906	pos978	pos	-	709.44	5.28388	-	-	-
metab_907	pos980	pos	-	373.273	5.31655	-	-	-
metab_908	pos981	pos	-	817.578	5.31655	-	-	-
metab_909	pos983	pos	-	277.182	5.32805	-	-	-
metab_910	pos984	pos	-	426.319	5.31655	-	-	-
metab_911	pos985	pos	-	894.55	5.33838	-	-	-
metab_912	pos986	pos	-	486.324	5.36005	-	-	-
metab_913	pos987	pos	-	426.252	5.37138	-	-	-
metab_914	pos989	pos	-	384.274	5.40288	-	-	-
metab_915	pos990	pos	-	872.588	5.39272	-	-	-
metab_916	pos991	pos	-	542.29	5.41405	-	-	-
metab_917	pos992	pos	-	801.561	5.40288	-	-	-
metab_918	pos994	pos	-	466.222	5.45655	-	-	-
metab_920	pos997	pos	-	430.306	5.47822	-	-	-
metab_921	pos1000	pos	-	769.498	5.53253	-	-	-
metab_922	pos1001	pos	-	379.296	5.5437	-	-	-
metab_924	pos1006	pos	-	368.189	5.6087	-	-	-
metab_925	pos1007	pos	-	561.325	5.63513	-	-	-
metab_926	pos1008	pos	-	482.228	5.6457	-	-	-
metab_929	pos1012	pos	-	523.361	5.7272	-	-	-
metab_930	pos1014	pos	-	583.38	5.71687	-	-	-
metab_931	pos1015	pos	-	794.548	5.7372	-	-	-
metab_932	pos1016	pos	-	408.31	5.75787	-	-	-
metab_934	pos1020	pos	-	399.275	5.83102	-	-	-
metab_935	pos1022	pos	-	397.272	5.86185	-	-	-
metab_936	pos1023	pos	-	485.268	5.89352	-	-	-
metab_937	pos1024	pos	-	436.259	5.89352	-	-	-
metab_938	pos1025	pos	-	213.148	5.94668	-	-	-
metab_940	pos1029	pos	-	820.499	5.98935	-	-	-
metab_943	pos1032	pos	-	836.556	6.11267	-	-	-
metab_944	pos1033	pos	-	881.546	6.02102	-	-	-
metab_945	Piperettine	pos	C19H21NO3	312.159	6.09218	-	HMDB0034371	583-34-6
metab_946	pos1035	pos	-	815.583	6.02102	-	-	-
metab_948	pos1038	pos	-	443.351	6.14367	-	-	-
metab_949	pos1039	pos	-	892.648	6.14367	-	-	-
metab_951	pos1042	pos	-	415.283	6.16417	-	-	-
metab_952	pos1043	pos	-	783.574	6.22567	-	-	-
metab_954	pos1045	pos	-	885.609	6.21533	-	-	-
metab_955	pos1046	pos	-	857.617	6.28683	-	-	-
metab_956	pos1047	pos	-	840.596	6.256	-	-	-
metab_957	pos1048	pos	-	843.632	6.29683	-	-	-
metab_958	pos1049	pos	-	453.354	6.28683	-	-	-
metab_959	pos1050	pos	-	470.383	6.32767	-	-	-
metab_960	pos1051	pos	-	489.355	6.38967	-	-	-
metab_962	pos1054	pos	-	455.349	6.35815	-	-	-
metab_963	pos1055	pos	-	428.311	6.45482	-	-	-
metab_964	pos1056	pos	-	363.254	6.47698	-	-	-
metab_965	pos1057	pos	-	495.402	6.47698	-	-	-
metab_966	pos1058	pos	-	514.371	6.57532	-	-	-
metab_967	pos1059	pos	-	582.395	6.53148	-	-	-
metab_968	pos1060	pos	-	625.403	6.49882	-	-	-
metab_969	pos1061	pos	-	479.337	6.54282	-	-	-
metab_970	(卤)12,13-DiHOME	pos	C18H34O4	315.253	6.57532	-	-	-
metab_972	pos1065	pos	-	379.275	6.58698	-	-	-
metab_974	pos1067	pos	-	291.196	6.63063	-	-	-
metab_975	pos1068	pos	-	591.317	6.63063	-	-	-
metab_976	pos1069	pos	-	705.529	6.64113	-	-	-
metab_978	pos1071	pos	-	744.538	6.6628	-	-	-
metab_979	pos1072	pos	-	405.305	6.67397	-	-	-
metab_980	pos1073	pos	-	535.395	6.70597	-	-	-
metab_982	pos1075	pos	-	582.395	6.84997	-	-	-
metab_983	pos1076	pos	-	879.631	6.7173	-	-	-
metab_984	pos1077	pos	-	517.382	6.82913	-	-	-
metab_985	pos1078	pos	-	344.279	6.73913	-	-	-
metab_987	Incensole oxide	pos	C20H34O3	323.258	6.76097	-	-	-
metab_988	pos1081	pos	-	372.311	6.78772	-	-	-
metab_990	pos1083	pos	-	579.38	6.84997	-	-	-
metab_991	pos1084	pos	-	293.211	6.84997	-	-	-
metab_992	pos1085	pos	-	401.34	6.84997	-	-	-
metab_994	pos1087	pos	-	690.564	6.91828	-	-	-
metab_995	pos1088	pos	-	635.393	6.92845	-	-	-
metab_996	pos1089	pos	-	472.343	6.94895	-	-	-
metab_997	pos1090	pos	-	879.632	6.97928	-	-	-
metab_998	pos1091	pos	-	437.354	7.14395	-	-	-
metab_999	pos1092	pos	-	688.549	7.05062	-	-	-
metab_1000	pos1093	pos	-	672.554	7.04062	-	-	-
metab_1001	pos1094	pos	-	349.321	7.08145	-	-	-
metab_1002	pos1095	pos	-	318.3	7.13295	-	-	-
metab_1003	pos1096	pos	-	620.435	7.15428	-	-	-
metab_1004	pos1097	pos	-	365.32	7.13295	-	-	-
metab_1005	pos1098	pos	-	664.462	7.13295	-	-	-
metab_1006	pos1099	pos	-	286.239	7.13295	-	-	-
metab_1007	pos1100	pos	-	474.36	7.15428	-	-	-
metab_1009	pos1103	pos	-	595.539	7.16578	-	-	-
metab_1010	pos1104	pos	-	231.211	7.18712	-	-	-
metab_1011	Sphingosine	pos	C18H37NO2	300.29	7.20927	C00319	HMDB0000252	123-78-4
metab_1012	pos1106	pos	-	346.295	7.21993	-	-	-
metab_1013	pos1107	pos	-	379.286	7.2531	-	-	-
metab_1014	pos1109	pos	-	454.388	7.24177	-	-	-
metab_1016	pos1113	pos	-	419.316	7.2971	-	-	-
metab_1017	pos1114	pos	-	586.428	7.30743	-	-	-
metab_1018	pos1115	pos	-	640.471	7.40793	-	-	-
metab_1019	pos1116	pos	-	625.46	7.3416	-	-	-
metab_1020	pos1118	pos	-	686.476	7.35193	-	-	-
metab_1021	pos1119	pos	-	573.414	7.56975	-	-	-
metab_1022	pos1121	pos	-	698.482	7.3966	-	-	-
metab_1023	11,14-trans-Eicosadienoic acid	pos	C20H36O2	273.258	7.41827	C16525	-	-
metab_1024	pos1123	pos	-	766.53	7.48358	-	-	-
metab_1025	pos1124	pos	-	325.276	7.46192	-	-	-
metab_1026	pos1125	pos	-	307.227	7.48358	-	-	-
metab_1027	pos1126	pos	-	494.336	7.55942	-	-	-
metab_1028	pos1127	pos	-	673.539	7.55942	-	-	-
metab_1029	pos1128	pos	-	566.414	7.59158	-	-	-
metab_1030	cis-gondoic acid	pos	C20H38O2	311.294	7.56975	C16526	-	-
metab_1032	pos1131	pos	-	634.441	7.56975	-	-	-
metab_1033	pos1132	pos	-	465.358	7.60292	-	-	-
metab_1034	pos1133	pos	-	405.253	7.58125	-	-	-
metab_1035	pos1134	pos	-	590.428	7.58125	-	-	-
metab_1037	pos1136	pos	-	941.749	7.63525	-	-	-
metab_1038	pos1137	pos	-	626.506	7.65675	-	-	-
metab_1039	pos1139	pos	-	995.695	7.73275	-	-	-
metab_1041	pos1141	pos	-	306.279	7.72108	-	-	-
metab_1042	pos1142	pos	-	520.339	7.72108	-	-	-
metab_1043	pos1143	pos	-	463.377	7.73275	-	-	-
metab_1044	pos1145	pos	-	793.592	7.77542	-	-	-
metab_1045	pos1146	pos	-	399.286	7.7969	-	-	-
metab_1046	pos1147	pos	-	685.472	7.84123	-	-	-
metab_1047	pos1148	pos	-	850.61	7.86307	-	-	-
metab_1048	pos1149	pos	-	478.292	7.9074	-	-	-
metab_1049	pos1150	pos	-	438.392	7.88523	-	-	-
metab_1050	pos1152	pos	-	585.418	7.88523	-	-	-
metab_1051	pos1153	pos	-	764.636	7.89557	-	-	-
metab_1052	pos1154	pos	-	639.478	7.96923	-	-	-
metab_1054	pos1158	pos	-	411.36	8.08138	-	-	-
metab_1056	pos1160	pos	-	261.221	8.12305	-	-	-
metab_1057	pos1161	pos	-	405.299	8.09188	-	-	-
metab_1058	pos1163	pos	-	499.375	8.16438	-	-	-
metab_1061	METHOPRENE (S)	pos	C19H34O3	311.258	8.21638	-	-	-
metab_1065	pos1172	pos	-	590.513	8.31937	-	-	-
metab_1066	pos1173	pos	-	623.534	8.3497	-	-	-
metab_1067	pos1175	pos	-	584.502	8.3497	-	-	-
metab_1068	pos1176	pos	-	555.408	8.47203	-	-	-
metab_1072	pos1182	pos	-	459.347	8.4827	-	-	-
metab_1074	pos1184	pos	-	510.361	8.49253	-	-	-
metab_1075	pos1185	pos	-	372.311	8.5537	-	-	-
metab_1077	pos1188	pos	-	649.535	8.5537	-	-	-
metab_1079	pos1190	pos	-	528.424	8.57403	-	-	-
metab_1080	pos1191	pos	-	450.378	8.60485	-	-	-
metab_1081	pos1192	pos	-	526.411	8.63537	-	-	-
metab_1082	pos1193	pos	-	464.313	8.64585	-	-	-
metab_1084	pos1195	pos	-	568.401	8.67618	-	-	-
metab_1089	pos1200	pos	-	623.571	8.70685	-	-	-
metab_1090	pos1201	pos	-	870.571	8.71685	-	-	-
metab_1091	pos1202	pos	-	661.586	8.73718	-	-	-
metab_1093	pos1205	pos	-	428.316	8.83685	-	-	-
metab_1094	pos1206	pos	-	399.358	8.86683	-	-	-
metab_1095	pos1207	pos	-	866.803	8.85685	-	-	-
metab_1097	pos1209	pos	-	476.307	8.968	-	-	-
metab_1098	pos1210	pos	-	561.763	8.81702	-	-	-
metab_1100	pos1213	pos	-	750.566	9.01867	-	-	-
metab_1101	pos1214	pos	-	442.331	9.00867	-	-	-
metab_1102	pos1215	pos	-	357.3	9.029	-	-	-
metab_1103	pos1216	pos	-	606.472	9.029	-	-	-
metab_1104	Violaxanthin	pos	C40H56O4	601.425	9.0595	C08614	HMDB0003101	126-29-4
metab_1105	pos1219	pos	-	767.579	9.06983	-	-	-
metab_1106	pos1220	pos	-	663.601	9.10067	-	-	-
metab_1107	pos1221	pos	-	461.363	9.06983	-	-	-
metab_1108	6-[5]-ladderane-1-hexanol	pos	C18H28O	293.248	9.0905	-	-	-
metab_1109	pos1223	pos	-	519.403	9.0905	-	-	-
metab_1110	pos1224	pos	-	478.39	9.08	-	-	-
metab_1111	pos1225	pos	-	310.274	9.0905	-	-	-
metab_1112	pos1226	pos	-	508.379	9.0905	-	-	-
metab_1114	pos1228	pos	-	711.517	9.13233	-	-	-
metab_1115	pos1229	pos	-	411.325	9.1115	-	-	-
metab_1116	pos1231	pos	-	900.688	9.14283	-	-	-
metab_1117	pos1233	pos	-	682.516	9.15382	-	-	-
metab_1118	pos1234	pos	-	772.563	9.14283	-	-	-
metab_1119	pos1235	pos	-	861.607	9.14283	-	-	-
metab_1120	pos1236	pos	-	752.568	9.16415	-	-	-
metab_1121	pos1237	pos	-	756.563	9.15382	-	-	-
metab_1122	pos1238	pos	-	754.594	9.15382	-	-	-
metab_1123	pos1240	pos	-	425.377	9.16415	-	-	-
metab_1124	pos1241	pos	-	629.474	9.16415	-	-	-
metab_1130	pos1251	pos	-	165.091	9.16415	-	-	-
metab_1132	pos1254	pos	-	289.31	9.16415	-	-	-
metab_1133	pos1255	pos	-	829.545	9.15382	-	-	-
metab_1134	pos1256	pos	-	359.296	9.15382	-	-	-
metab_1136	pos1258	pos	-	788.604	9.16415	-	-	-
metab_1137	pos1259	pos	-	710.531	9.16415	-	-	-
metab_1139	pos1263	pos	-	409.331	9.24398	-	-	-
metab_1140	pos1264	pos	-	413.34	9.25482	-	-	-
metab_1142	pos1266	pos	-	600.591	9.26515	-	-	-
metab_1143	pos1267	pos	-	656.487	9.27582	-	-	-
metab_1145	pos1269	pos	-	567.581	9.28582	-	-	-
metab_1146	pos1270	pos	-	565.519	9.35648	-	-	-
metab_1148	pos1272	pos	-	679.633	9.27582	-	-	-
metab_1149	pos1273	pos	-	504.339	9.35648	-	-	-
metab_1150	pos1274	pos	-	784.606	9.35648	-	-	-
metab_1151	pos1275	pos	-	626.606	9.34615	-	-	-
metab_1152	Petroselinic acid	pos	C18H34O2	283.263	9.35648	C08363	HMDB0002080	593-39-5
metab_1154	pos1278	pos	-	641.594	9.39715	-	-	-
metab_1155	pos1279	pos	-	327.337	9.39715	-	-	-
metab_1157	pos1281	pos	-	615.456	9.43782	-	-	-
metab_1158	pos1283	pos	-	884.767	9.4583	-	-	-
metab_1159	Typhasterol	pos	C28H48O4	449.362	9.47865	C15793	-	NOCAS_41146
metab_1161	pos1286	pos	-	296.294	9.4583	-	-	-
metab_1164	pos1289	pos	-	312.29	9.4888	-	-	-
metab_1165	pos1290	pos	-	397.329	9.4888	-	-	-
metab_1166	alpha-Tocopherolquinone	pos	C29H50O3	447.382	9.47865	-	HMDB0034408	7559-04-08
metab_1169	pos1294	pos	-	749.59	9.5198	-	-	-
metab_1170	pos1295	pos	-	375.346	9.55063	-	-	-
metab_1173	pos1298	pos	-	433.364	9.59297	-	-	-
metab_1174	pos1299	pos	-	904.712	9.5613	-	-	-
metab_1175	pos1300	pos	-	865.632	9.5718	-	-	-
metab_1176	pos1302	pos	-	762.588	9.5828	-	-	-
metab_1177	pos1303	pos	-	643.492	9.59297	-	-	-
metab_1178	pos1304	pos	-	522.448	9.5828	-	-	-
metab_1180	pos1306	pos	-	587.465	9.59297	-	-	-
metab_1181	pos1308	pos	-	902.711	9.60397	-	-	-
metab_1183	pos1310	pos	-	542.42	9.5613	-	-	-
metab_1184	pos1311	pos	-	830.62	9.6253	-	-	-
metab_1186	pos1314	pos	-	772.607	9.67863	-	-	-
metab_1187	pos1315	pos	-	662.534	9.69997	-	-	-
metab_1188	pos1316	pos	-	657.536	9.73228	-	-	-
metab_1189	pos1317	pos	-	908.659	9.6898	-	-	-
metab_1190	pos1318	pos	-	778.595	9.67863	-	-	-
metab_1191	pos1319	pos	-	708.522	9.6898	-	-	-
metab_1192	pos1320	pos	-	835.611	9.71078	-	-	-
metab_1193	pos1321	pos	-	928.712	9.72113	-	-	-
metab_1194	pos1324	pos	-	554.47	9.73228	-	-	-
metab_1197	pos1327	pos	-	445.368	9.73228	-	-	-
metab_1198	pos1328	pos	-	399.348	9.73228	-	-	-
metab_1199	pos1329	pos	-	645.507	9.74245	-	-	-
metab_1200	pos1330	pos	-	597.509	9.73228	-	-	-
metab_1201	pos1331	pos	-	793.598	9.6898	-	-	-
metab_1202	pos1332	pos	-	619.612	9.77395	-	-	-
metab_1203	pos1333	pos	-	429.372	9.77395	-	-	-
metab_1204	pos1334	pos	-	680.544	9.79462	-	-	-
metab_1205	pos1335	pos	-	623.643	9.78395	-	-	-
metab_1206	pos1337	pos	-	649.659	9.78395	-	-	-
metab_1207	pos1338	pos	-	606.508	9.85228	-	-	-
metab_1208	pos1339	pos	-	618.506	9.86245	-	-	-
metab_1209	pos1340	pos	-	413.363	9.91378	-	-	-
metab_1210	pos1341	pos	-	773.586	9.92378	-	-	-
metab_1212	pos1343	pos	-	729.575	9.93445	-	-	-
metab_1214	pos1345	pos	-	732.594	9.98712	-	-	-
metab_1215	pos1346	pos	-	762.619	9.96578	-	-	-
metab_1216	pos1347	pos	-	670.545	9.97695	-	-	-
metab_1217	pos1348	pos	-	804.634	10.0079	-	-	-
metab_1218	pos1349	pos	-	447.346	9.98712	-	-	-
metab_1219	pos1350	pos	-	888.722	10.0398	-	-	-
metab_1220	pos1351	pos	-	506.42	10.0291	-	-	-
metab_1221	pos1352	pos	-	559.471	10.0188	-	-	-
metab_1222	pos1353	pos	-	682.553	10.0398	-	-	-
metab_1223	pos1354	pos	-	775.533	10.0398	-	-	-
metab_1225	pos1356	pos	-	613.48	10.0398	-	-	-
metab_1226	pos1357	pos	-	677.515	10.0923	-	-	-
metab_1227	pos1358	pos	-	431.352	10.1029	-	-	-
metab_1228	pos1359	pos	-	657.59	10.1249	-	-	-
metab_1229	pos1360	pos	-	581.514	10.1358	-	-	-
metab_1230	pos1361	pos	-	419.351	10.1568	-	-	-
metab_1231	pos1362	pos	-	543.484	10.1568	-	-	-
metab_1232	pos1363	pos	-	663.637	10.1776	-	-	-
metab_1233	pos1364	pos	-	720.559	10.2196	-	-	-
metab_1235	pos1366	pos	-	594.474	10.2504	-	-	-
metab_1236	pos1367	pos	-	610.536	10.3959	-	-	-
metab_1238	pos1369	pos	-	786.622	10.3547	-	-	-
metab_1239	pos1370	pos	-	672.553	10.3242	-	-	-
metab_1240	pos1371	pos	-	508.472	10.3343	-	-	-
metab_1242	pos1373	pos	-	509.323	10.3654	-	-	-
metab_1243	pos1374	pos	-	876.601	10.3654	-	-	-
metab_1244	pos1375	pos	-	732.56	10.3754	-	-	-
metab_1245	pos1376	pos	-	782.569	10.3754	-	-	-
metab_1246	pos1378	pos	-	534.487	10.4893	-	-	-
metab_1247	pos1379	pos	-	802.7	10.5198	-	-	-
metab_1248	pos1380	pos	-	560.502	10.5512	-	-	-
metab_1249	pos1381	pos	-	719.533	10.5816	-	-	-
metab_1250	pos1382	pos	-	618.542	10.5816	-	-	-
metab_1251	pos1383	pos	-	627.495	10.5921	-	-	-
metab_1252	pos1384	pos	-	456.405	10.6229	-	-	-
metab_1253	pos1386	pos	-	786.62	10.6954	-	-	-
metab_1254	pos1387	pos	-	675.572	10.7162	-	-	-
metab_1255	pos1388	pos	-	369.351	10.7162	-	-	-
metab_1256	pos1389	pos	-	772.605	10.7264	-	-	-
metab_1257	pos1390	pos	-	939.598	10.7784	-	-	-
metab_1258	pos1391	pos	-	536.504	10.8208	-	-	-
metab_1259	pos1392	pos	-	628.538	10.8152	-	-	-
metab_1260	pos1393	pos	-	562.518	10.8208	-	-	-
metab_1261	pos1394	pos	-	663.453	10.8615	-	-	-
metab_1263	pos1396	pos	-	590.513	10.9947	-	-	-
metab_1264	pos1397	pos	-	742.583	11.0462	-	-	-
metab_1265	pos1398	pos	-	595.468	11.0462	-	-	-
metab_1266	pos1399	pos	-	588.532	11.1287	-	-	-
metab_1267	pos1400	pos	-	855.614	11.1079	-	-	-
metab_1268	pos1401	pos	-	674.57	11.1805	-	-	-
metab_1269	pos1402	pos	-	679.527	11.1805	-	-	-
metab_1270	pos1403	pos	-	936.658	11.2009	-	-	-
metab_1271	pos1404	pos	-	832.71	11.2522	-	-	-
metab_1274	pos1407	pos	-	564.533	11.3237	-	-	-
metab_1276	pos1409	pos	-	662.583	11.361	-	-	-
metab_1277	pos1410	pos	-	641.509	11.4709	-	-	-
metab_1278	pos1411	pos	-	615.494	11.5122	-	-	-
metab_1279	Cer(d18:0/17:0)	pos	C35H71NO3	554.549	11.6479	-	-	-
metab_1280	pos1414	pos	-	917.575	11.7048	-	-	-
metab_1281	pos1416	pos	-	758.612	11.9425	-	-	-
metab_1282	pos1417	pos	-	763.566	11.8702	-	-	-
metab_1283	pos1418	pos	-	667.612	11.9005	-	-	-
metab_1284	pos1419	pos	-	816.653	11.9222	-	-	-
metab_1286	pos1421	pos	-	643.525	11.9886	-	-	-
metab_1288	pos1425	pos	-	879.649	12.2746	-	-	-
metab_1289	pos1426	pos	-	844.684	12.429	-	-	-
metab_1290	pos1427	pos	-	863.654	12.4908	-	-	-
metab_1291	pos1428	pos	-	669.626	12.4808	-	-	-
metab_1293	pos1430	pos	-	967.876	12.7337	-	-	-
metab_1294	pos1431	pos	-	774.705	13.3774	-	-	-
metab_1295	pos1432	pos	-	738.504	12.7901	-	-	-
metab_1296	pos1434	pos	-	967.876	13.1197	-	-	-
metab_1298	pos1436	pos	-	412.247	13.3242	-	-	-
metab_1299	pos1437	pos	-	330.17	14.0253	-	-	-
metab_1301	pos1439	pos	-	757.546	13.8576	-	-	-
metab_1302	pos1440	pos	-	740.52	13.8735	-	-	-
metab_1303	pos1442	pos	-	875.676	14.0524	-	-	-
metab_1305	pos1444	pos	-	515.203	14.0924	-	-	-
metab_1306	pos1445	pos	-	335.125	14.1127	-	-	-
metab_1307	pos1446	pos	-	596.258	14.1025	-	-	-
metab_1308	pos1447	pos	-	579.269	14.1025	-	-	-
metab_1309	pos1448	pos	-	751.629	14.1127	-	-	-
metab_1310	pos1449	pos	-	217.105	14.1232	-	-	-
metab_1312	pos1451	pos	-	527.255	14.1232	-	-	-
metab_1315	pos1454	pos	-	675.233	14.1232	-	-	-
metab_1319	pos1458	pos	-	115.964	14.1837	-	-	-
metab_1320	pos1459	pos	-	61.0099	14.2042	-	-	-
metab_1321	pos1460	pos	-	361.864	14.2042	-	-	-
metab_1322	pos1461	pos	-	474.832	14.2143	-	-	-
metab_1326	pos1465	pos	-	139.963	14.2662	-	-	-
metab_1329	pos1468	pos	-	244.998	14.3591	-	-	-
metab_1330	pos1469	pos	-	201.008	14.3962	-	-	-
metab_1331	pos1470	pos	-	278.909	14.2457	-	-	-
metab_1333	pos1472	pos	-	140.001	14.225	-	-	-
metab_1334	pos1473	pos	-	288.93	14.225	-	-	-
metab_1335	pos1474	pos	-	344.875	14.2143	-	-	-
metab_1336	pos1475	pos	-	220.861	14.2042	-	-	-
metab_1337	pos1476	pos	-	234.885	14.2042	-	-	-
metab_1338	pos1477	pos	-	173.012	14.2042	-	-	-
metab_1339	pos1478	pos	-	328.899	14.1837	-	-	-
metab_1340	pos1479	pos	-	232.89	14.1937	-	-	-
metab_1341	pos1480	pos	-	214.918	14.2042	-	-	-
metab_1342	pos1481	pos	-	226.951	14.1232	-	-	-
metab_1343	pos1482	pos	-	258.997	14.1837	-	-	-
metab_1344	pos1483	pos	-	184.986	14.1837	-	-	-
metab_1346	pos1485	pos	-	135.926	14.1734	-	-	-
metab_1347	pos1486	pos	-	243.02	14.1734	-	-	-
metab_1348	pos1487	pos	-	174.956	14.1734	-	-	-
metab_1349	pos1488	pos	-	182.962	14.1734	-	-	-
metab_1351	pos1490	pos	-	413.266	14.1127	-	-	-
metab_1352	pos1491	pos	-	425.191	14.1025	-	-	-
metab_1353	pos1492	pos	-	723.598	14.1025	-	-	-
metab_1354	pos1493	pos	-	469.256	14.1025	-	-	-
metab_1355	pos1494	pos	-	409.198	14.1025	-	-	-
metab_1356	pos1495	pos	-	395.182	14.1025	-	-	-
metab_1358	pos1497	pos	-	842.668	11.8133	-	-	-
metab_1361	pos1502	pos	-	743.634	11.6844	-	-	-
metab_1362	pos1503	pos	-	610.539	11.5327	-	-	-
metab_1364	pos1505	pos	-	779.561	11.5122	-	-	-
metab_1365	pos1506	pos	-	688.616	11.5122	-	-	-
metab_1366	pos1507	pos	-	634.574	11.3442	-	-	-
metab_1367	pos1508	pos	-	756.596	11.3135	-	-	-
metab_1369	pos1512	pos	-	606.543	11.3927	-	-	-
metab_1371	pos1514	pos	-	608.523	11.0874	-	-	-
metab_1373	pos1516	pos	-	609.483	11.0357	-	-	-
metab_1374	pos1517	pos	-	733.606	11.0357	-	-	-
metab_1375	pos1518	pos	-	772.592	11.0154	-	-	-
metab_1376	pos1519	pos	-	744.645	11.0154	-	-	-
metab_1377	pos1520	pos	-	524.503	10.9846	-	-	-
metab_1379	pos1522	pos	-	568.527	10.9739	-	-	-
metab_1380	pos1523	pos	-	784.54	10.8715	-	-	-
metab_1381	pos1524	pos	-	700.575	10.9329	-	-	-
metab_1382	pos1525	pos	-	663.489	10.8208	-	-	-
metab_1383	Galbeta1-4Glcbeta-Cer(d18:1/16:0)	pos	C46H87NO13	862.622	10.8092	-	-	-
metab_1384	pos1527	pos	-	597.543	10.7474	-	-	-
metab_1385	pos1530	pos	-	784.582	10.7264	-	-	-
metab_1387	pos1532	pos	-	540.462	10.7264	-	-	-
metab_1388	pos1533	pos	-	557.491	10.7054	-	-	-
metab_1389	pos1534	pos	-	571.471	10.7264	-	-	-
metab_1390	pos1537	pos	-	651.494	10.6954	-	-	-
metab_1391	pos1538	pos	-	699.575	10.6954	-	-	-
metab_1392	pos1539	pos	-	760.633	10.6644	-	-	-
metab_1393	pos1540	pos	-	790.658	10.6332	-	-	-
metab_1394	pos1541	pos	-	602.513	10.6644	-	-	-
metab_1395	pos1542	pos	-	731.591	10.6024	-	-	-
metab_1396	pos1543	pos	-	402.372	10.5921	-	-	-
metab_1397	pos1544	pos	-	528.496	10.5098	-	-	-
metab_1398	pos1545	pos	-	583.528	10.3754	-	-	-
metab_1400	pos1547	pos	-	677.512	10.3654	-	-	-
metab_1401	Stigmastentriol	pos	C29H50O3	411.362	10.3654	-	HMDB0029607	-
metab_1402	pos1549	pos	-	497.322	10.3449	-	-	-
metab_1404	pos1551	pos	-	588.497	10.2714	-	-	-
metab_1405	pos1552	pos	-	760.611	10.2819	-	-	-
metab_1407	pos1554	pos	-	513.318	10.2196	-	-	-
metab_1409	pos1557	pos	-	683.606	10.1568	-	-	-
metab_1410	pos1558	pos	-	648.55	10.1568	-	-	-
metab_1411	pos1559	pos	-	613.519	10.1461	-	-	-
metab_1412	pos1560	pos	-	384.383	10.1358	-	-	-
metab_1413	pos1561	pos	-	625.481	10.1461	-	-	-
metab_1414	pos1562	pos	-	640.548	10.1568	-	-	-
metab_1415	pos1563	pos	-	461.362	10.1249	-	-	-
metab_1416	pos1564	pos	-	736.584	10.1249	-	-	-
metab_1417	pos1565	pos	-	668.574	10.0923	-	-	-
metab_1418	pos1566	pos	-	710.536	10.0188	-	-	-
metab_1420	pos1568	pos	-	393.315	10.0079	-	-	-
metab_1421	pos1569	pos	-	779.603	9.99793	-	-	-
metab_1422	pos1571	pos	-	350.342	9.98712	-	-	-
metab_1425	pos1574	pos	-	734.535	9.98712	-	-	-
metab_1426	pos1575	pos	-	650.533	9.95512	-	-	-
metab_1427	pos1576	pos	-	601.48	9.94445	-	-	-
metab_1429	pos1579	pos	-	675.553	9.84162	-	-	-
metab_1430	pos1580	pos	-	312.326	9.78395	-	-	-
metab_1432	pos1582	pos	-	355.368	9.77395	-	-	-
metab_1433	pos1583	pos	-	631.49	9.79462	-	-	-
metab_1434	pos1584	pos	-	599.464	9.78395	-	-	-
metab_1435	pos1585	pos	-	477.401	9.67863	-	-	-
metab_1436	pos1586	pos	-	916.717	9.75345	-	-	-
metab_1437	pos1587	pos	-	419.315	9.67863	-	-	-
metab_1438	pos1588	pos	-	873.617	9.6898	-	-	-
metab_1439	pos1589	pos	-	444.402	9.6253	-	-	-
metab_1440	pos1590	pos	-	488.394	9.61447	-	-	-
metab_1441	pos1592	pos	-	568.427	9.55063	-	-	-
metab_1442	pos1593	pos	-	948.727	9.54047	-	-	-
metab_1443	pos1594	pos	-	732.576	9.5613	-	-	-
metab_1444	pos1595	pos	-	860.659	9.61447	-	-	-
metab_1445	pos1596	pos	-	592.493	9.5298	-	-	-
metab_1447	pos1600	pos	-	707.654	9.31598	-	-	-
metab_1448	pos1601	pos	-	650.606	9.31598	-	-	-
metab_1450	pos1603	pos	-	791.558	9.26515	-	-	-
metab_1451	pos1604	pos	-	713.617	9.26515	-	-	-
metab_1452	pos1605	pos	-	475.387	9.24398	-	-	-
metab_1453	19-(3-methyl-butanoyloxy)-villanovane-13alpha,17-diol	pos	C25H42O5	423.325	9.24398	-	-	-
metab_1454	pos1607	pos	-	761.543	9.23365	-	-	-
metab_1455	pos1608	pos	-	857.593	9.24398	-	-	-
metab_1456	pos1609	pos	-	430.331	9.22315	-	-	-
metab_1458	pos1611	pos	-	328.321	9.22315	-	-	-
metab_1459	pos1612	pos	-	598.446	9.15382	-	-	-
metab_1460	pos1613	pos	-	649.501	9.16415	-	-	-
metab_1461	PE(16:0/P-18:1(11Z))	pos	C39H76NO7P	666.527	9.15382	-	HMDB0008951	-
metab_1462	pos1616	pos	-	604.457	9.13233	-	-	-
metab_1463	pos1617	pos	-	466.329	9.14283	-	-	-
metab_1465	pos1619	pos	-	564.458	9.15382	-	-	-
metab_1466	pos1620	pos	-	652.585	9.13233	-	-	-
metab_1468	pos1622	pos	-	610.503	9.15382	-	-	-
metab_1471	pos1625	pos	-	325.31	9.0905	-	-	-
metab_1473	pos1627	pos	-	476.407	9.15382	-	-	-
metab_1474	pos1628	pos	-	689.533	9.0905	-	-	-
metab_1475	pos1629	pos	-	469.292	9.08	-	-	-
metab_1476	pos1630	pos	-	243.232	9.06983	-	-	-
metab_1477	pos1631	pos	-	784.608	9.06983	-	-	-
metab_1478	pos1632	pos	-	417.336	9.06983	-	-	-
metab_1479	pos1633	pos	-	608.487	9.08	-	-	-
metab_1482	pos1637	pos	-	594.414	9.00867	-	-	-
metab_1483	pos1638	pos	-	765.563	9.029	-	-	-
metab_1484	pos1639	pos	-	714.637	8.97783	-	-	-
metab_1485	pos1640	pos	-	667.597	8.968	-	-	-
metab_1488	pos1643	pos	-	320.235	8.79702	-	-	-
metab_1489	pos1645	pos	-	265.253	8.77702	-	-	-
metab_1490	pos1646	pos	-	607.576	8.77702	-	-	-
metab_1491	pos1647	pos	-	708.625	8.71685	-	-	-
metab_1493	pos1649	pos	-	800.601	8.71685	-	-	-
metab_1494	pos1650	pos	-	596.56	8.70685	-	-	-
metab_1497	pos1654	pos	-	628.456	8.69668	-	-	-
metab_1498	pos1655	pos	-	710.606	8.67618	-	-	-
metab_1499	pos1656	pos	-	844.557	8.67618	-	-	-
metab_1500	pos1657	pos	-	716.654	8.68668	-	-	-
metab_1501	pos1658	pos	-	555.545	8.68668	-	-	-
metab_1502	pos1659	pos	-	674.606	8.67618	-	-	-
metab_1503	pos1660	pos	-	682.611	8.67618	-	-	-
metab_1505	pos1663	pos	-	407.367	8.66618	-	-	-
metab_1506	pos1664	pos	-	606.472	8.66618	-	-	-
metab_1511	pos1671	pos	-	573.45	8.62518	-	-	-
metab_1512	pos1672	pos	-	554.439	8.61485	-	-	-
metab_1514	pos1675	pos	-	349.274	8.61485	-	-	-
metab_1516	pos1677	pos	-	412.288	8.60485	-	-	-
metab_1517	pos1679	pos	-	651.551	8.60485	-	-	-
metab_1518	pos1680	pos	-	511.398	8.62518	-	-	-
metab_1519	pos1681	pos	-	646.596	8.59453	-	-	-
metab_1520	pos1682	pos	-	468.308	8.59453	-	-	-
metab_1521	pos1683	pos	-	521.418	8.59453	-	-	-
metab_1524	MG(0:0/18:2(9Z,12Z)/0:0)	pos	C21H38O4	731.541	8.5537	-	HMDB0011538	-
metab_1525	pos1687	pos	-	425.342	8.58435	-	-	-
metab_1527	pos1689	pos	-	691.546	8.5437	-	-	-
metab_1528	pos1690	pos	-	279.231	8.5437	-	-	-
metab_1530	pos1692	pos	-	587.285	8.53337	-	-	-
metab_1531	pos1694	pos	-	482.361	8.5437	-	-	-
metab_1532	pos1695	pos	-	592.529	8.46203	-	-	-
metab_1533	pos1696	pos	-	634.539	8.46203	-	-	-
metab_1534	Farnesyl acetone	pos	C18H30O	263.236	8.45153	-	-	-
metab_1535	pos1698	pos	-	513.32	8.47203	-	-	-
metab_1536	Secasterone	pos	C28H46O4	447.347	8.4212	-	HMDB0040999	164321-81-7
metab_1538	pos1704	pos	-	742.599	8.38053	-	-	-
metab_1539	pos1705	pos	-	480.359	8.4212	-	-	-
metab_1541	pos1707	pos	-	654.544	8.36003	-	-	-
metab_1542	pos1708	pos	-	706.611	8.3397	-	-	-
metab_1544	pos1710	pos	-	344.279	8.23688	-	-	-
metab_1546	PC(18:1(9Z)/0:0)[U] / PC(18:1(9Z)/0:0)[rac]	pos	C26H52NO7P	522.355	8.23688	-	-	-
metab_1547	ar-Artemisene	pos	C20H30	293.247	8.22638	-	HMDB0039155	6089-98-1
metab_1548	pos1717	pos	-	455.351	8.19588	-	-	-
metab_1549	pos1718	pos	-	352.321	8.22638	-	-	-
metab_1550	pos1719	pos	-	554.44	8.19588	-	-	-
metab_1552	pos1721	pos	-	577.529	8.19588	-	-	-
metab_1554	pos1723	pos	-	295.263	8.17538	-	-	-
metab_1557	pos1726	pos	-	393.349	8.15438	-	-	-
metab_1558	pos1728	pos	-	414.357	8.12305	-	-	-
metab_1559	pos1729	pos	-	433.33	8.09188	-	-	-
metab_1560	pos1730	pos	-	626.509	8.08138	-	-	-
metab_1562	pos1732	pos	-	454.388	8.07138	-	-	-
metab_1563	pos1733	pos	-	448.342	8.07138	-	-	-
metab_1564	pos1734	pos	-	431.312	8.06088	-	-	-
metab_1565	pos1735	pos	-	552.497	8.06088	-	-	-
metab_1567	pos1737	pos	-	763.608	8.05088	-	-	-
metab_1568	pos1738	pos	-	673.498	8.0099	-	-	-
metab_1569	pos1739	pos	-	630.528	7.96923	-	-	-
metab_1572	pos1742	pos	-	599.523	7.92857	-	-	-
metab_1573	pos1743	pos	-	735.611	7.95873	-	-	-
metab_1574	pos1744	pos	-	526.482	7.92857	-	-	-
metab_1575	pos1746	pos	-	709.607	7.9384	-	-	-
metab_1578	pos1749	pos	-	715.536	7.9074	-	-	-
metab_1579	pos1750	pos	-	484.267	7.89557	-	-	-
metab_1580	pos1751	pos	-	523.321	7.89557	-	-	-
metab_1581	pos1752	pos	-	614.446	7.89557	-	-	-
metab_1582	pos1753	pos	-	658.472	7.89557	-	-	-
metab_1584	pos1755	pos	-	312.362	7.85157	-	-	-
metab_1585	pos1756	pos	-	526.401	7.86307	-	-	-
metab_1586	pos1757	pos	-	338.316	7.86307	-	-	-
metab_1587	13(S)-HODE methyl ester	pos	C19H34O3	293.248	7.86307	-	-	-
metab_1590	pos1761	pos	-	776.567	7.87357	-	-	-
metab_1591	LysoPE(15:0/0:0)	pos	C20H42NO7P	440.277	7.85157	-	HMDB0011502	-
metab_1592	pos1763	pos	-	688.518	7.85157	-	-	-
metab_1594	pos1766	pos	-	461.328	7.84123	-	-	-
metab_1595	pos1767	pos	-	790.552	7.87357	-	-	-
metab_1596	pos1768	pos	-	624.476	7.82973	-	-	-
metab_1597	pos1769	pos	-	860.63	7.82973	-	-	-
metab_1599	pos1773	pos	-	641.38	7.87357	-	-	-
metab_1600	N,N-Dimethylsphingosine	pos	C20H41NO2	328.321	7.84123	C13914	HMDB0013645	122314-67-4
metab_1601	pos1775	pos	-	466.387	7.82973	-	-	-
metab_1603	pos1777	pos	-	431.351	7.82973	-	-	-
metab_1605	pos1780	pos	-	746.528	7.81907	-	-	-
metab_1608	pos1783	pos	-	328.285	7.7969	-	-	-
metab_1609	pos1784	pos	-	291.232	7.7969	-	-	-
metab_1610	pos1785	pos	-	347.26	7.80723	-	-	-
metab_1611	pos1786	pos	-	810.619	7.77542	-	-	-
metab_1613	pos1788	pos	-	816.574	7.73275	-	-	-
metab_1615	pos1792	pos	-	599.41	7.88523	-	-	-
metab_1617	pos1794	pos	-	390.32	7.66792	-	-	-
metab_1618	pos1795	pos	-	384.253	7.66792	-	-	-
metab_1619	pos1796	pos	-	655.529	7.66792	-	-	-
metab_1620	pos1797	pos	-	783.611	7.61325	-	-	-
metab_1622	pos1799	pos	-	420.322	7.58125	-	-	-
metab_1623	pos1800	pos	-	308.295	7.56975	-	-	-
metab_1624	pos1802	pos	-	671.522	7.56975	-	-	-
metab_1625	pos1803	pos	-	595.496	7.56975	-	-	-
metab_1626	pos1804	pos	-	766.595	7.55942	-	-	-
metab_1627	pos1805	pos	-	316.321	7.53842	-	-	-
metab_1628	pos1806	pos	-	426.355	7.55942	-	-	-
metab_1630	pos1809	pos	-	797.548	7.53842	-	-	-
metab_1631	pos1810	pos	-	419.28	7.53842	-	-	-
metab_1632	pos1811	pos	-	471.346	7.54858	-	-	-
metab_1634	Aleprylic acid	pos	C12H20O2	197.153	7.48358	-	-	2348-91-6
metab_1637	pos1816	pos	-	733.587	7.48358	-	-	-
metab_1638	pos1817	pos	-	452.372	7.48358	-	-	-
metab_1640	pos1819	pos	-	298.274	7.56975	-	-	-
metab_1641	pos1820	pos	-	417.335	7.48358	-	-	-
metab_1642	pos1821	pos	-	800.541	7.47325	-	-	-
metab_1643	pos1822	pos	-	371.258	7.4401	-	-	-
metab_1644	pos1823	pos	-	276.232	7.42943	-	-	-
metab_1645	pos1824	pos	-	476.408	7.42943	-	-	-
metab_1646	pos1825	pos	-	344.317	7.42943	-	-	-
metab_1647	pos1828	pos	-	291.268	7.40793	-	-	-
metab_1649	pos1830	pos	-	386.335	7.41827	-	-	-
metab_1650	(E)-3,7-Dimethyl-2,6-octadienyl decanoate	pos	C20H36O2	350.317	7.40793	-	-	-
metab_1651	pos1832	pos	-	435.312	7.3966	-	-	-
metab_1652	pos1833	pos	-	570.431	7.45143	-	-	-
metab_1653	4alpha-Carboxy-5alpha-cholesta-8-en-3beta-ol	pos	C28H46O3	453.336	7.41827	-	HMDB0062386;HMDB0012166	-
metab_1654	1-dodecanoyl-sn-glycerol	pos	C15H30O4	275.222	7.3741	C13854	-	-
metab_1655	pos1836	pos	-	535.397	7.3741	-	-	-
metab_1656	pos1838	pos	-	682.47	7.3636	-	-	-
metab_1657	pos1840	pos	-	614.448	7.35193	-	-	-
metab_1658	pos1842	pos	-	512.361	7.35193	-	-	-
metab_1659	pos1843	pos	-	617.416	7.3416	-	-	-
metab_1660	pos1844	pos	-	505.352	7.3416	-	-	-
metab_1661	pos1845	pos	-	465.304	7.3741	-	-	-
metab_1662	pos1846	pos	-	340.284	7.31943	-	-	-
metab_1663	pos1847	pos	-	388.306	7.31943	-	-	-
metab_1664	pos1848	pos	-	457.34	7.2971	-	-	-
metab_1665	pos1849	pos	-	386.294	7.2971	-	-	-
metab_1666	pos1850	pos	-	394.331	7.2856	-	-	-
metab_1667	pos1851	pos	-	542.404	7.35193	-	-	-
metab_1668	pos1852	pos	-	557.455	7.2856	-	-	-
metab_1669	pos1853	pos	-	371.281	7.26327	-	-	-
metab_1670	pos1854	pos	-	488.36	7.2856	-	-	-
metab_1671	pos1855	pos	-	293.209	7.26327	-	-	-
metab_1672	pos1856	pos	-	277.216	7.23143	-	-	-
metab_1673	pos1857	pos	-	606.471	7.2531	-	-	-
metab_1674	pos1858	pos	-	558.397	7.3636	-	-	-
metab_1675	pos1859	pos	-	652.55	7.20927	-	-	-
metab_1676	pos1860	pos	-	332.265	7.20927	-	-	-
metab_1677	pos1861	pos	-	821.661	7.1976	-	-	-
metab_1678	pos1862	pos	-	796.627	7.20927	-	-	-
metab_1679	pos1864	pos	-	252.268	7.17595	-	-	-
metab_1680	pos1865	pos	-	776.669	7.1976	-	-	-
metab_1681	pos1866	pos	-	748.605	7.16578	-	-	-
metab_1682	pos1867	pos	-	665.525	7.15428	-	-	-
metab_1683	pos1868	pos	-	468.368	7.14395	-	-	-
metab_1686	pos1871	pos	-	778.649	7.13295	-	-	-
metab_1687	pos1872	pos	-	576.411	7.14395	-	-	-
metab_1688	pos1873	pos	-	578.432	7.13295	-	-	-
metab_1689	pos1874	pos	-	397.31	7.14395	-	-	-
metab_1690	pos1875	pos	-	312.289	7.10162	-	-	-
metab_1691	pos1876	pos	-	200.201	7.15428	-	-	-
metab_1692	pos1877	pos	-	860.659	7.09128	-	-	-
metab_1694	pos1879	pos	-	296.258	7.10162	-	-	-
metab_1696	pos1882	pos	-	678.565	6.99962	-	-	-
metab_1697	pos1883	pos	-	815.633	6.88163	-	-	-
metab_1698	pos1884	pos	-	802.617	6.90783	-	-	-
metab_1699	pos1885	pos	-	317.27	6.84997	-	-	-
metab_1700	pos1886	pos	-	615.506	6.8398	-	-	-
metab_1701	pos1887	pos	-	837.658	6.82913	-	-	-
metab_1702	pos1888	pos	-	310.274	6.8398	-	-	-
metab_1703	pos1889	pos	-	277.216	6.82913	-	-	-
metab_1704	pos1890	pos	-	595.539	6.82913	-	-	-
metab_1705	pos1891	pos	-	593.524	6.81897	-	-	-
metab_1707	pos1893	pos	-	427.356	6.78197	-	-	-
metab_1710	pos1896	pos	-	437.36	6.84997	-	-	-
metab_1711	pos1897	pos	-	285.257	6.7278	-	-	-
metab_1712	pos1899	pos	-	594.336	6.70597	-	-	-
metab_1713	pos1900	pos	-	755.638	6.69563	-	-	-
metab_1714	pos1902	pos	-	913.642	6.63063	-	-	-
metab_1715	pos1903	pos	-	900.613	6.63063	-	-	-
metab_1716	pos1904	pos	-	722.555	6.63063	-	-	-
metab_1717	pos1905	pos	-	410.258	6.63063	-	-	-
metab_1719	pos1907	pos	-	847.606	6.6193	-	-	-
metab_1720	pos1908	pos	-	842.628	6.6193	-	-	-
metab_1721	pos1910	pos	-	720.534	6.60882	-	-	-
metab_1722	pos1911	pos	-	597.296	6.6193	-	-	-
metab_1724	pos1913	pos	-	387.217	6.60882	-	-	-
metab_1726	pos1916	pos	-	325.237	6.56482	-	-	-
metab_1727	pos1917	pos	-	307.227	6.55332	-	-	-
metab_1728	pos1918	pos	-	620.422	6.57532	-	-	-
metab_1729	pos1919	pos	-	366.3	6.54282	-	-	-
metab_1730	pos1920	pos	-	396.31	6.52098	-	-	-
metab_1731	pos1922	pos	-	633.358	6.48732	-	-	-
metab_1732	pos1923	pos	-	460.328	6.48732	-	-	-
metab_1733	C16 Sphingosine	pos	C16H33NO2	272.258	6.48732	-	-	-
metab_1734	pos1925	pos	-	270.243	6.52098	-	-	-
metab_1736	(卤)9-HpODE	pos	C18H32O4	295.229	6.53148	-	-	-
metab_1737	pos1928	pos	-	466.352	6.47698	-	-	-
metab_1738	pos1929	pos	-	609.396	6.42165	-	-	-
metab_1739	pos1930	pos	-	369.262	6.45482	-	-	-
metab_1740	pos1931	pos	-	651.478	6.44348	-	-	-
metab_1741	pos1932	pos	-	301.216	6.44348	-	-	-
metab_1743	pos1934	pos	-	508.365	6.44348	-	-	-
metab_1744	pos1935	pos	-	559.347	6.45482	-	-	-
metab_1745	pos1936	pos	-	278.248	6.43298	-	-	-
metab_1746	pos1937	pos	-	475.338	6.41115	-	-	-
metab_1747	pos1938	pos	-	457.367	6.42165	-	-	-
metab_1748	pos1939	pos	-	421.304	6.41115	-	-	-
metab_1749	pos1940	pos	-	573.385	6.37883	-	-	-
metab_1751	pos1942	pos	-	384.22	6.35815	-	-	-
metab_1753	pos1944	pos	-	377.196	6.33782	-	-	-
metab_1755	pos1946	pos	-	421.306	6.20517	-	-	-
metab_1756	pos1947	pos	-	309.257	6.20517	-	-	-
metab_1758	pos1949	pos	-	692.491	6.19483	-	-	-
metab_1759	pos1950	pos	-	337.252	6.19483	-	-	-
metab_1760	pos1951	pos	-	734.519	6.23567	-	-	-
metab_1761	pos1952	pos	-	760.481	6.18467	-	-	-
metab_1762	pos1953	pos	-	420.277	6.14367	-	-	-
metab_1763	pos1954	pos	-	875.629	6.14367	-	-	-
metab_1765	pos1956	pos	-	803.595	6.14367	-	-	-
metab_1767	pos1958	pos	-	890.515	6.12333	-	-	-
metab_1771	pos1962	pos	-	355.263	6.10267	-	-	-
metab_1774	pos1965	pos	-	572.379	6.10267	-	-	-
metab_1777	pos1968	pos	-	469.351	6.02102	-	-	-
metab_1779	pos1970	pos	-	704.472	5.98935	-	-	-
metab_1781	pos1972	pos	-	831.632	5.93652	-	-	-
metab_1782	pos1973	pos	-	591.345	5.93652	-	-	-
metab_1783	pos1974	pos	-	844.629	5.93652	-	-	-
metab_1784	pos1975	pos	-	521.348	5.91485	-	-	-
metab_1785	pos1976	pos	-	385.311	5.93652	-	-	-
metab_1786	pos1977	pos	-	381.311	5.93652	-	-	-
metab_1787	pos1978	pos	-	794.555	5.93652	-	-	-
metab_1788	pos1980	pos	-	385.342	5.91485	-	-	-
metab_1789	pos1981	pos	-	334.295	5.89352	-	-	-
metab_1790	pos1982	pos	-	797.467	5.88268	-	-	-
metab_1791	pos1983	pos	-	319.227	5.88268	-	-	-
metab_1792	pos1984	pos	-	453.35	5.90368	-	-	-
metab_1793	pos1985	pos	-	195.101	5.90368	-	-	-
metab_1794	pos1987	pos	-	392.315	5.85168	-	-	-
metab_1795	pos1988	pos	-	351.18	5.84102	-	-	-
metab_1796	pos1989	pos	-	510.346	5.82035	-	-	-
metab_1797	pos1990	pos	-	307.19	5.81018	-	-	-
metab_1798	pos1991	pos	-	429.262	5.68653	-	-	-
metab_1800	pos1993	pos	-	424.306	5.68653	-	-	-
metab_1801	pos1994	pos	-	521.393	5.6457	-	-	-
metab_1802	pos1995	pos	-	342.264	5.68653	-	-	-
metab_1804	pos1997	pos	-	359.327	5.6457	-	-	-
metab_1805	pos1999	pos	-	435.295	5.6762	-	-	-
metab_1806	pos2000	pos	-	537.34	5.70687	-	-	-
metab_1807	pos2002	pos	-	508.362	5.53253	-	-	-
metab_1808	pos2003	pos	-	736.461	5.52222	-	-	-
metab_1809	pos2004	pos	-	851.545	5.53253	-	-	-
metab_1810	pos2005	pos	-	448.305	5.52222	-	-	-
metab_1811	pos2006	pos	-	399.322	5.5107	-	-	-
metab_1813	pos2008	pos	-	753.353	5.48855	-	-	-
metab_1814	pos2009	pos	-	698.425	5.44538	-	-	-
metab_1816	pos2011	pos	-	815.428	5.44538	-	-	-
metab_1817	pos2012	pos	-	407.279	5.37138	-	-	-
metab_1818	pos2013	pos	-	813.55	5.37138	-	-	-
metab_1819	pos2015	pos	-	361.285	5.34972	-	-	-
metab_1820	pos2016	pos	-	243.63	5.36005	-	-	-
metab_1821	pos2018	pos	-	538.344	5.32805	-	-	-
metab_1823	pos2024	pos	-	896.552	5.27205	-	-	-
metab_1824	pos2025	pos	-	395.29	5.2614	-	-	-
metab_1825	pos2026	pos	-	233.128	5.24988	-	-	-
metab_1826	pos2027	pos	-	605.297	5.2614	-	-	-
metab_1827	pos2028	pos	-	340.248	5.21655	-	-	-
metab_1828	pos2029	pos	-	409.26	5.21655	-	-	-
metab_1829	pos2031	pos	-	289.191	5.21655	-	-	-
metab_1830	pos2032	pos	-	419.315	5.21655	-	-	-
metab_1831	pos2033	pos	-	495.33	5.22705	-	-	-
metab_1832	pos2034	pos	-	454.352	5.21655	-	-	-
metab_1833	pos2035	pos	-	434.255	5.20473	-	-	-
metab_1834	pos2036	pos	-	493.388	5.21655	-	-	-
metab_1835	pos2037	pos	-	769.345	5.1824	-	-	-
metab_1836	pos2038	pos	-	414.299	5.21655	-	-	-
metab_1838	pos2040	pos	-	348.275	5.19423	-	-	-
metab_1839	pos2041	pos	-	248.186	5.19423	-	-	-
metab_1840	pos2042	pos	-	639.302	5.16023	-	-	-
metab_1841	pos2043	pos	-	303.17	5.20473	-	-	-
metab_1842	pos2044	pos	-	291.195	5.20473	-	-	-
metab_1843	pos2045	pos	-	437.148	5.19423	-	-	-
metab_1844	pos2046	pos	-	531.36	5.17207	-	-	-
metab_1845	pos2047	pos	-	549.33	5.16023	-	-	-
metab_1846	pos2048	pos	-	755.364	5.21655	-	-	-
metab_1847	pos2049	pos	-	490.351	5.16023	-	-	-
metab_1848	pos2050	pos	-	420.229	5.14973	-	-	-
metab_1849	pos2051	pos	-	727.375	5.1379	-	-	-
metab_1850	pos2052	pos	-	621.325	5.1274	-	-	-
metab_1852	pos2054	pos	-	331.25	5.11557	-	-	-
metab_1853	pos2055	pos	-	439.269	5.11557	-	-	-
metab_1854	pos2056	pos	-	521.345	5.11557	-	-	-
metab_1855	pos2057	pos	-	655.284	5.11557	-	-	-
metab_1856	pos2058	pos	-	544.331	5.10507	-	-	-
metab_1857	pos2059	pos	-	267.195	5.10507	-	-	-
metab_1858	pos2060	pos	-	898.568	5.07157	-	-	-
metab_1859	pos2061	pos	-	806.413	5.03973	-	-	-
metab_1861	pos2064	pos	-	513.301	5.01857	-	-	-
metab_1862	pos2066	pos	-	879.523	4.99707	-	-	-
metab_1863	pos2067	pos	-	426.321	4.98607	-	-	-
metab_1864	5伪-hydroxy-6-keto Cholesterol	pos	C27H46O3	401.338	4.98607	-	-	-
metab_1865	pos2070	pos	-	740.38	4.92125	-	-	-
metab_1866	pos2071	pos	-	487.339	4.92125	-	-	-
metab_1867	pos2072	pos	-	517.32	4.91092	-	-	-
metab_1868	pos2073	pos	-	614.362	4.91092	-	-	-
metab_1869	pos2074	pos	-	755.367	4.89908	-	-	-
metab_1871	pos2077	pos	-	510.326	4.84425	-	-	-
metab_1872	pos2078	pos	-	494.311	4.85442	-	-	-
metab_1873	pos2079	pos	-	607.312	4.85442	-	-	-
metab_1874	pos2080	pos	-	693.35	4.84425	-	-	-
metab_1875	pos2081	pos	-	393.275	4.88858	-	-	-
metab_1876	pos2082	pos	-	448.239	4.83308	-	-	-
metab_1877	pos2083	pos	-	486.259	4.88858	-	-	-
metab_1878	pos2084	pos	-	381.229	4.84425	-	-	-
metab_1879	pos2085	pos	-	704.355	4.81192	-	-	-
metab_1880	pos2086	pos	-	877.448	4.80175	-	-	-
metab_1881	pos2087	pos	-	793.392	4.76975	-	-	-
metab_1882	pos2088	pos	-	371.257	4.81192	-	-	-
metab_1885	pos2091	pos	-	351.225	4.72708	-	-	-
metab_1886	pos2092	pos	-	400.357	4.72708	-	-	-
metab_1888	pos2095	pos	-	369.234	4.72708	-	-	-
metab_1889	pos2096	pos	-	565.395	4.70558	-	-	-
metab_1890	pos2097	pos	-	387.251	4.69525	-	-	-
metab_1891	pos2098	pos	-	488.337	4.72708	-	-	-
metab_1892	pos2099	pos	-	835.469	4.67358	-	-	-
metab_1893	pos2102	pos	-	745.423	4.65143	-	-	-
metab_1894	pos2103	pos	-	429.24	4.67358	-	-	-
metab_1895	pos2104	pos	-	623.307	4.75975	-	-	-
metab_1896	pos2105	pos	-	546.353	4.6396	-	-	-
metab_1898	pos2107	pos	-	762.463	4.67358	-	-	-
metab_1899	pos2108	pos	-	438.24	4.6291	-	-	-
metab_1900	pos2109	pos	-	699.357	4.5946	-	-	-
metab_1901	pos2110	pos	-	424.305	4.5946	-	-	-
metab_1903	pos2112	pos	-	180.102	4.58427	-	-	-
metab_1904	pos2113	pos	-	498.224	4.58427	-	-	-
metab_1906	pos2115	pos	-	885.509	4.5496	-	-	-
metab_1908	pos2117	pos	-	585.272	4.57227	-	-	-
metab_1909	pos2118	pos	-	601.268	4.53943	-	-	-
metab_1910	pos2119	pos	-	502.255	4.5496	-	-	-
metab_1911	pos2120	pos	-	518.247	4.57227	-	-	-
metab_1912	pos2121	pos	-	791.388	4.5496	-	-	-
metab_1913	pos2122	pos	-	506.233	4.5056	-	-	-
metab_1914	16-Ketoestradiol	pos	C18H22O3	287.164	4.5056	C14383	HMDB0000406	566-75-6
metab_1915	pos2125	pos	-	253.146	4.5056	-	-	-
metab_1916	pos2126	pos	-	746.414	4.5056	-	-	-
metab_1917	pos2128	pos	-	277.152	4.5056	-	-	-
metab_1918	pos2129	pos	-	794.398	4.4841	-	-	-
metab_1919	pos2130	pos	-	490.245	4.45243	-	-	-
metab_1920	pos2131	pos	-	579.278	4.4841	-	-	-
metab_1921	pos2132	pos	-	392.229	4.46277	-	-	-
metab_1922	pos2133	pos	-	515.246	4.45243	-	-	-
metab_1923	pos2135	pos	-	915.518	4.43143	-	-	-
metab_1924	pos2136	pos	-	674.389	4.38962	-	-	-
metab_1925	pos2137	pos	-	319.222	4.36743	-	-	-
metab_1926	pos2138	pos	-	706.362	4.35778	-	-	-
metab_1927	pos2139	pos	-	345.145	4.34645	-	-	-
metab_1928	pos2140	pos	-	484.243	4.33612	-	-	-
metab_1929	pos2141	pos	-	475.223	4.33612	-	-	-
metab_1930	3伪,12伪,15尾-Trihydroxy-5尾-chol-8(14)-en-24-oic Acid	pos	C24H38O5	407.279	4.30178	-	-	-
metab_1931	pos2143	pos	-	533.256	4.29128	-	-	-
metab_1932	pos2144	pos	-	463.246	4.26878	-	-	-
metab_1933	pos2145	pos	-	834.424	4.25678	-	-	-
metab_1935	pos2147	pos	-	829.394	4.24645	-	-	-
metab_1936	pos2148	pos	-	413.209	4.26878	-	-	-
metab_1937	pos2149	pos	-	567.29	4.24645	-	-	-
metab_1938	pos2150	pos	-	512.242	4.21145	-	-	-
metab_1939	pos2151	pos	-	411.285	4.22345	-	-	-
metab_1940	pos2152	pos	-	347.16	4.21145	-	-	-
metab_1941	pos2153	pos	-	770.376	4.17795	-	-	-
metab_1943	pos2155	pos	-	443.22	4.18862	-	-	-
metab_1944	pos2156	pos	-	816.405	4.16578	-	-	-
metab_1945	pos2157	pos	-	426.275	4.14295	-	-	-
metab_1946	pos2158	pos	-	484.301	4.13245	-	-	-
metab_1947	pos2159	pos	-	501.283	4.13245	-	-	-
metab_1948	pos2160	pos	-	867.426	4.12045	-	-	-
metab_1949	pos2161	pos	-	414.337	4.14295	-	-	-
metab_1950	pos2162	pos	-	790.398	4.0518	-	-	-
metab_1951	pos2163	pos	-	518.257	4.0288	-	-	-
metab_1952	pos2164	pos	-	218.138	4.01847	-	-	-
metab_1953	pos2165	pos	-	551.292	4.04113	-	-	-
metab_1954	pos2166	pos	-	734.373	4.14295	-	-	-
metab_1955	pos2167	pos	-	292.224	4.01847	-	-	-
metab_1956	pos2168	pos	-	477.155	3.9958	-	-	-
metab_1958	pos2170	pos	-	453.143	3.9958	-	-	-
metab_1960	pos2172	pos	-	543.289	3.97363	-	-	-
metab_1961	pos2173	pos	-	379.15	3.97363	-	-	-
metab_1962	pos2174	pos	-	667.331	3.96213	-	-	-
metab_1963	pos2176	pos	-	198.149	3.96213	-	-	-
metab_1964	pos2177	pos	-	459.215	3.9958	-	-	-
metab_1965	pos2178	pos	-	391.187	3.97363	-	-	-
metab_1966	pos2179	pos	-	312.238	3.95197	-	-	-
metab_1967	pos2180	pos	-	487.345	3.93013	-	-	-
metab_1969	pos2182	pos	-	400.226	3.95197	-	-	-
metab_1970	pos2183	pos	-	522.317	3.95197	-	-	-
metab_1971	pos2184	pos	-	801.452	3.93013	-	-	-
metab_1972	pos2185	pos	-	777.39	3.9193	-	-	-
metab_1973	pos2186	pos	-	362.254	3.97363	-	-	-
metab_1974	pos2187	pos	-	309.206	4.01847	-	-	-
metab_1975	pos2188	pos	-	494.293	3.93013	-	-	-
metab_1976	pos2189	pos	-	510.239	3.9193	-	-	-
metab_1979	pos2192	pos	-	563.296	3.8368	-	-	-
metab_1980	pos2193	pos	-	357.141	3.84732	-	-	-
metab_1981	pos2194	pos	-	307.165	3.82697	-	-	-
metab_1982	pos2195	pos	-	457.222	3.82697	-	-	-
metab_1984	pos2197	pos	-	317.15	3.8368	-	-	-
metab_1986	pos2200	pos	-	343.165	3.75632	-	-	-
metab_1987	pos2201	pos	-	925.469	3.77615	-	-	-
metab_1988	pos2202	pos	-	587.287	3.74648	-	-	-
metab_1989	pos2204	pos	-	207.159	3.67748	-	-	-
metab_1990	pos2205	pos	-	319.165	3.67748	-	-	-
metab_1991	pos2206	pos	-	654.346	3.67748	-	-	-
metab_1992	pos2207	pos	-	426.208	3.66665	-	-	-
metab_1993	pos2208	pos	-	417.182	3.63298	-	-	-
metab_1995	pos2210	pos	-	394.234	3.62265	-	-	-
metab_1996	pos2211	pos	-	678.349	3.61048	-	-	-
metab_1997	pos2212	pos	-	329.103	3.63298	-	-	-
metab_1998	Benzylformate	pos	C8H8O2	311.059	3.61048	C05613;C07086	-	-
metab_1999	pos2214	pos	-	641.351	3.61048	-	-	-
metab_2000	pos2215	pos	-	449.196	3.59982	-	-	-
metab_2003	pos2218	pos	-	305.151	3.58782	-	-	-
metab_2004	pos2219	pos	-	418.22	3.58782	-	-	-
metab_2008	pos2223	pos	-	767.351	3.56448	-	-	-
metab_2009	pos2224	pos	-	535.324	3.57698	-	-	-
metab_2010	pos2225	pos	-	380.215	3.554	-	-	-
metab_2011	pos2226	pos	-	500.26	3.554	-	-	-
metab_2012	pos2227	pos	-	186.149	3.554	-	-	-
metab_2013	pos2228	pos	-	471.267	3.62265	-	-	-
metab_2014	pos2229	pos	-	609.326	3.57698	-	-	-
metab_2015	pos2230	pos	-	362.245	3.53098	-	-	-
metab_2016	pos2231	pos	-	877.433	3.54165	-	-	-
metab_2017	pos2232	pos	-	731.376	3.54165	-	-	-
metab_2018	pos2234	pos	-	331.118	3.50817	-	-	-
metab_2019	pos2235	pos	-	669.317	3.49583	-	-	-
metab_2020	pos2236	pos	-	486.266	3.49583	-	-	-
metab_2021	pos2237	pos	-	293.186	3.49583	-	-	-
metab_2022	pos2238	pos	-	627.336	3.46217	-	-	-
metab_2023	pos2239	pos	-	309.181	3.48517	-	-	-
metab_2024	pos2241	pos	-	410.211	3.46217	-	-	-
metab_2025	pos2242	pos	-	288.125	3.43933	-	-	-
metab_2026	pos2243	pos	-	305.185	3.48517	-	-	-
metab_2027	pos2244	pos	-	892.539	3.42733	-	-	-
metab_2028	pos2246	pos	-	367.188	3.4165	-	-	-
metab_2029	pos2248	pos	-	704.34	3.40433	-	-	-
metab_2031	pos2250	pos	-	760.901	3.39383	-	-	-
metab_2032	pos2251	pos	-	243.088	3.39383	-	-	-
metab_2033	pos2252	pos	-	870.525	3.39383	-	-	-
metab_2036	pos2255	pos	-	660.391	3.37083	-	-	-
metab_2037	pos2258	pos	-	804.486	3.33533	-	-	-
metab_2038	pos2259	pos	-	525.308	3.33533	-	-	-
metab_2039	pos2261	pos	-	379.178	3.3245	-	-	-
metab_2040	pos2262	pos	-	808.387	3.33533	-	-	-
metab_2041	pos2263	pos	-	377.159	3.3245	-	-	-
metab_2042	pos2264	pos	-	136.076	3.31233	-	-	-
metab_2043	pos2265	pos	-	359.159	3.31233	-	-	-
metab_2044	pos2267	pos	-	689.336	3.37083	-	-	-
metab_2045	pos2268	pos	-	303.171	3.27883	-	-	-
metab_2046	pos2269	pos	-	760.46	3.27883	-	-	-
metab_2047	pos2271	pos	-	197.117	3.24283	-	-	-
metab_2048	pos2272	pos	-	738.447	3.24283	-	-	-
metab_2049	pos2274	pos	-	357.128	3.2555	-	-	-
metab_2050	pos2275	pos	-	259.202	3.23235	-	-	-
metab_2051	pos2276	pos	-	716.434	3.20952	-	-	-
metab_2052	pos2277	pos	-	707.921	3.22018	-	-	-
metab_2053	pos2278	pos	-	497.775	3.20952	-	-	-
metab_2054	pos2279	pos	-	350.208	3.20952	-	-	-
metab_2055	pos2280	pos	-	158.117	3.20952	-	-	-
metab_2057	pos2282	pos	-	694.421	3.18652	-	-	-
metab_2058	pos2283	pos	-	680.337	3.17435	-	-	-
metab_2059	pos2284	pos	-	628.224	3.12868	-	-	-
metab_2060	pos2285	pos	-	514.27	3.12868	-	-	-
metab_2061	pos2286	pos	-	518.276	3.11835	-	-	-
metab_2062	pos2288	pos	-	342.2	3.10618	-	-	-
metab_2063	pos2289	pos	-	368.253	3.10618	-	-	-
metab_2064	pos2290	pos	-	208.097	3.10618	-	-	-
metab_2065	pos2291	pos	-	641.882	3.10618	-	-	-
metab_2066	pos2292	pos	-	473.289	3.09552	-	-	-
metab_2068	pos2294	pos	-	541.273	3.08318	-	-	-
metab_2069	pos2295	pos	-	463.254	3.08318	-	-	-
metab_2071	pos2297	pos	-	630.859	3.07252	-	-	-
metab_2072	pos2298	pos	-	788.385	3.06035	-	-	-
metab_2073	pos2299	pos	-	375.261	3.06035	-	-	-
metab_2074	pos2300	pos	-	352.156	3.06035	-	-	-
metab_2075	pos2301	pos	-	660.847	3.07252	-	-	-
metab_2076	pos2302	pos	-	188.128	3.04985	-	-	-
metab_2077	pos2303	pos	-	277.108	2.96918	-	-	-
metab_2078	pos2305	pos	-	749.358	2.99202	-	-	-
metab_2079	pos2306	pos	-	456.772	2.95868	-	-	-
metab_2081	pos2308	pos	-	109.101	2.94653	-	-	-
metab_2082	pos2311	pos	-	346.233	2.99202	-	-	-
metab_2083	pos2312	pos	-	553.83	2.94653	-	-	-
metab_2084	Gabapentin	pos	C9H17NO2	172.133	2.94653	C07018	HMDB0005015	60142-96-3
metab_2085	pos2314	pos	-	174.112	3.00435	-	-	-
metab_2086	1-ACETYLPIPERIDINE	pos	C7H13NO	128.107	2.87703	-	-	-
metab_2087	pos2316	pos	-	494.787	2.8897	-	-	-
metab_2088	pos2317	pos	-	542.807	2.90037	-	-	-
metab_2089	pos2318	pos	-	761.389	2.86637	-	-	-
metab_2090	pos2319	pos	-	298.129	2.86637	-	-	-
metab_2091	pos2320	pos	-	509.803	2.8537	-	-	-
metab_2092	pos2322	pos	-	412.746	2.8537	-	-	-
metab_2093	pos2323	pos	-	359.228	2.8537	-	-	-
metab_2094	pos2325	pos	-	212.128	2.8537	-	-	-
metab_2095	pos2326	pos	-	479.256	2.8307	-	-	-
metab_2096	pos2329	pos	-	780.458	2.8077	-	-	-
metab_2097	pos2330	pos	-	823.383	2.77437	-	-	-
metab_2098	pos2331	pos	-	146.059	2.7847	-	-	-
metab_2099	pos2332	pos	-	465.777	2.77437	-	-	-
metab_2100	pos2333	pos	-	387.258	2.77437	-	-	-
metab_2102	pos2335	pos	-	368.718	2.7512	-	-	-
metab_2103	pos2336	pos	-	354.147	2.73903	-	-	-
metab_2104	pos2337	pos	-	311.141	2.72837	-	-	-
metab_2105	pos2339	pos	-	477.294	2.70587	-	-	-
metab_2106	pos2340	pos	-	608.385	2.70587	-	-	-
metab_2107	pos2341	pos	-	289.119	2.6937	-	-	-
metab_2108	pos2342	pos	-	349.141	2.63855	-	-	-
metab_2109	pos2343	pos	-	352.186	2.62672	-	-	-
metab_2110	pos2344	pos	-	231.113	2.60405	-	-	-
metab_2111	pos2345	pos	-	415.224	2.60405	-	-	-
metab_2112	pos2346	pos	-	604.352	2.59355	-	-	-
metab_2113	pos2347	pos	-	334.14	2.60405	-	-	-
metab_2114	pos2348	pos	-	346.199	2.60405	-	-	-
metab_2116	pos2351	pos	-	503.305	2.60405	-	-	-
metab_2117	pos2352	pos	-	404.21	2.59355	-	-	-
metab_2118	pos2353	pos	-	673.348	2.57088	-	-	-
metab_2119	pos2354	pos	-	384.752	2.57088	-	-	-
metab_2120	pos2355	pos	-	485.229	2.55905	-	-	-
metab_2121	pos2356	pos	-	481.252	2.54855	-	-	-
metab_2122	pos2357	pos	-	288.193	2.54855	-	-	-
metab_2123	pos2358	pos	-	153.138	2.52588	-	-	-
metab_2124	pos2359	pos	-	516.295	2.52588	-	-	-
metab_2125	pos2360	pos	-	760.382	2.51388	-	-	-
metab_2126	pos2361	pos	-	225.123	2.51388	-	-	-
metab_2127	pos2362	pos	-	395.209	2.49122	-	-	-
metab_2128	pos2363	pos	-	295.129	2.49122	-	-	-
metab_2129	pos2364	pos	-	269.114	2.48088	-	-	-
metab_2130	pos2365	pos	-	442.202	2.48088	-	-	-
metab_2132	1-(1-Pyrrolidinyl)-2-butanone	pos	C8H15NO	142.122	1.0418	-	HMDB0039839	97073-14-8
metab_2133	pos2368	pos	-	294.155	1.07197	-	-	-
metab_2134	pos2369	pos	-	360.174	1.06213	-	-	-
metab_2135	pos2370	pos	-	247.129	1.0418	-	-	-
metab_2137	pos2372	pos	-	263.197	1.09803	-	-	-
metab_2138	pos2373	pos	-	450.162	1.0418	-	-	-
metab_2139	pos2374	pos	-	297.181	1.11813	-	-	-
metab_2140	pos2376	pos	-	313.176	1.03082	-	-	-
metab_2141	L-Tyrosine	pos	C9H11NO3	182.081	1.02047	C00082	HMDB0000158	60-18-4
metab_2142	pos2378	pos	-	269.157	1.00832	-	-	-
metab_2144	pos2380	pos	-	378.168	1.30012	-	-	-
metab_2146	pos2383	pos	-	408.177	1.43482	-	-	-
metab_2147	pos2384	pos	-	215.139	1.42347	-	-	-
metab_2148	pos2386	pos	-	317.218	1.02047	-	-	-
metab_2149	pos2387	pos	-	328.139	1.47962	-	-	-
metab_2150	pos2388	pos	-	250.128	1.00832	-	-	-
metab_2151	pos2389	pos	-	385.161	1.00832	-	-	-
metab_2152	pos2390	pos	-	100.076	1.5937	-	-	-
metab_2153	pos2391	pos	-	385.197	1.5771	-	-	-
metab_2154	pos2392	pos	-	149.06	1.60517	-	-	-
metab_2155	pos2393	pos	-	107.049	1.58258	-	-	-
metab_2157	pos2395	pos	-	274.187	1.00832	-	-	-
metab_2158	pos2396	pos	-	281.149	1.87993	-	-	-
metab_2159	pos2397	pos	-	242.1	1.95575	-	-	-
metab_2160	pos2398	pos	-	424.208	1.97725	-	-	-
metab_2161	N-Acetylcadaverine	pos	C7H16N2O	145.134	1.00832	-	HMDB0002284	32343-73-0
metab_2162	pos2400	pos	-	150.058	1.00832	-	-	-
metab_2163	pos2401	pos	-	243.134	2.02058	-	-	-
metab_2164	pos2402	pos	-	230.051	2.11177	-	-	-
metab_2165	pos2404	pos	-	272.171	0.87165	-	-	-
metab_2166	pos2405	pos	-	187.144	2.2144	-	-	-
metab_2167	pos2406	pos	-	643.248	2.2144	-	-	-
metab_2170	pos2409	pos	-	144.102	0.87165	-	-	-
metab_2172	pos2411	pos	-	501.13	0.860983	-	-	-
metab_2173	pos2412	pos	-	247.129	2.25957	-	-	-
metab_2174	pos2413	pos	-	187.009	0.860983	-	-	-
metab_2175	pos2414	pos	-	302.082	0.848983	-	-	-
metab_2177	pos2416	pos	-	196.144	2.25957	-	-	-
metab_2178	pos2417	pos	-	114.091	0.838483	-	-	-
metab_2179	pos2418	pos	-	429.105	0.82615	-	-	-
metab_2180	pos2420	pos	-	696.327	2.28223	-	-	-
metab_2184	pos2424	pos	-	357.249	2.3044	-	-	-
metab_2186	pos2426	pos	-	679.301	2.29273	-	-	-
metab_2187	pos2427	pos	-	220.034	0.80365	-	-	-
metab_2189	pos2429	pos	-	332.215	2.29273	-	-	-
metab_2190	pos2430	pos	-	274.069	0.79315	-	-	-
metab_2191	pos2431	pos	-	660.308	2.3044	-	-	-
metab_2193	pos2433	pos	-	387.27	2.31507	-	-	-
metab_2194	Atenolol	pos	C14H22N2O3	267.17	2.31507	C13235	HMDB0001924	29122-68-7
metab_2195	pos2435	pos	-	219.027	0.79315	-	-	-
metab_2196	pos2436	pos	-	110.009	0.74815	-	-	-
metab_2197	pos2437	pos	-	212.105	0.692333	-	-	-
metab_2198	pos2438	pos	-	190.143	0.692333	-	-	-
metab_2200	pos2440	pos	-	363.069	0.692333	-	-	-
metab_2201	pos2441	pos	-	307.045	0.692333	-	-	-
metab_2202	pos2442	pos	-	361.205	2.32673	-	-	-
metab_2203	pos2443	pos	-	376.182	2.32673	-	-	-
metab_2204	pos2444	pos	-	572.282	2.32673	-	-	-
metab_2206	pos2446	pos	-	330.059	0.692333	-	-	-
metab_2207	pos2447	pos	-	338.17	2.33723	-	-	-
metab_2208	pos2448	pos	-	230.158	2.33723	-	-	-
metab_2209	pos2449	pos	-	154.097	0.692333	-	-	-
metab_2210	pos2450	pos	-	409.196	2.35857	-	-	-
metab_2211	pos2451	pos	-	188.07	2.34807	-	-	-
metab_2212	pos2452	pos	-	332.183	2.36973	-	-	-
metab_2213	pos2453	pos	-	249.125	2.3799	-	-	-
metab_2214	pos2454	pos	-	303.17	2.34807	-	-	-
metab_2216	pos2456	pos	-	332.074	0.692333	-	-	-
metab_2217	pos2457	pos	-	223.107	2.35857	-	-	-
metab_2218	pos2458	pos	-	245.15	0.758483	-	-	-
metab_2219	pos2459	pos	-	114.091	0.704333	-	-	-
metab_2220	1,4-Methylimidazoleacetic acid	pos	C6H8N2O2	141.066	0.704333	-	-	-
metab_2221	pos2461	pos	-	321.202	2.36973	-	-	-
metab_2222	pos2462	pos	-	251.14	2.36973	-	-	-
metab_2223	pos2463	pos	-	293.063	0.681667	-	-	-
metab_2224	4-Hydroxybutyric acid	pos	C4H8O3	87.0446	0.681667	C01991;C00989	HMDB0000710	591-81-1
metab_2225	pos2467	pos	-	600.301	2.3799	-	-	-
metab_2226	pos2468	pos	-	293.179	2.3799	-	-	-
metab_2227	pos2469	pos	-	104.107	0.74815	-	-	-
metab_2228	pos2470	pos	-	160.133	0.692333	-	-	-
metab_2229	pos2471	pos	-	223.972	0.704333	-	-	-
metab_2230	pos2472	pos	-	331.173	0.6275	-	-	-
metab_2231	pos2473	pos	-	374.218	2.39107	-	-	-
metab_2233	pos2475	pos	-	399.259	2.40157	-	-	-
metab_2235	pos2477	pos	-	384.213	2.44622	-	-	-
metab_2236	pos2478	pos	-	250.095	0.6275	-	-	-
metab_2237	pos2479	pos	-	201.159	2.40157	-	-	-
metab_2238	pos2480	pos	-	241.658	2.40157	-	-	-
metab_2240	pos2482	pos	-	247.144	2.41338	-	-	-
metab_2241	pos2483	pos	-	365.187	2.41338	-	-	-
metab_2242	pos2484	pos	-	403.219	2.41338	-	-	-
metab_2243	pos2485	pos	-	505.242	2.41338	-	-	-
metab_2244	pos2486	pos	-	299.157	2.42372	-	-	-
metab_2245	pos2487	pos	-	396.205	2.42372	-	-	-
metab_2246	pos2488	pos	-	449.222	2.42372	-	-	-
metab_2248	pos2490	pos	-	344.183	2.43573	-	-	-
metab_2249	N-Acetyltyramine	pos	C10H13NO2	144.081	2.43573	-	-	1202-66-0
metab_2251	pos2493	pos	-	366.203	2.40157	-	-	-
metab_2252	pos2494	pos	-	407.086	0.6275	-	-	-
metab_2253	pos2495	pos	-	372.227	2.44622	-	-	-
metab_2254	pos2496	pos	-	495.295	2.44622	-	-	-
metab_2255	pos2497	pos	-	286.176	2.45822	-	-	-
metab_2257	pos2499	pos	-	189.16	0.6275	-	-	-
metab_2258	pos2500	pos	-	130.086	0.6275	-	-	-
metab_2259	pos2501	pos	-	310.167	2.45822	-	-	-
metab_2260	pos2502	pos	-	393.153	2.46888	-	-	-
metab_2261	pos2503	pos	-	461.276	2.45822	-	-	-
metab_2262	pos2505	pos	-	295.165	2.45822	-	-	-
metab_2263	pos2506	pos	-	316.222	2.45822	-	-	-
metab_2264	pos2507	pos	-	374.973	0.6175	-	-	-
metab_2265	pos2510	pos	-	61.0303	0.0879833	-	-	-
metab_2266	pos2511	pos	-	223.063	0.0771833	-	-	-
metab_2267	pos2512	pos	-	462.146	0.0931833	-	-	-
metab_2268	pos2513	pos	-	219.174	0.0931833	-	-	-
metab_2269	pos2514	pos	-	115.112	0.109167	-	-	-
metab_2270	pos2515	pos	-	81.5216	0.155	-	-	-
metab_2271	2,4,4-Trimethylcyclopentanone	pos	C8H14O	127.112	0.182617	-	HMDB0031197	4694-12-06
metab_2272	pos2517	pos	-	239.161	0.368817	-	-	-
metab_2273	pos2518	pos	-	136.112	0.4365	-	-	-
metab_2274	pos2519	pos	-	217.105	0.590967	-	-	-
metab_2277	(S)-Piperidine-2-carboxamide	pos	C6H12N2O	129.102	0.607	C19809	-	65057-28-5
metab_2278	L-Arginine	pos	C6H14N4O2	175.119	0.638167	C00062	HMDB0000517	74-79-3
metab_2279	Lotaustralin	pos	C11H19NO6	303.155	0.638167	C08334	HMDB0033865	534-67-8
metab_2282	pos2530	pos	-	423.148	0.704333	-	-	-
metab_2284	Methylpyrazine	pos	C5H6N2	95.0608	0.758483	-	HMDB0033112	109-08-0
metab_2285	pos2533	pos	-	507.112	0.770317	-	-	-
metab_2286	pos2535	pos	-	355.067	0.79315	-	-	-
metab_2287	pos2536	pos	-	291.05	0.80365	-	-	-
metab_2288	pos2538	pos	-	217.118	0.883817	-	-	-
metab_2289	Indoleacrylic acid	pos	C11H9NO2	188.07	0.883817	-	HMDB0000734	1204-06-4
metab_2291	pos2543	pos	-	61.03	0.961483	-	-	-
metab_2292	Hypoxanthine	pos	C5H4N4O	137.046	0.998317	C00262	HMDB0000157	68-94-0
metab_2293	pos2545	pos	-	254.124	0.998317	-	-	-
metab_2294	pos2546	pos	-	283.13	1.00832	-	-	-
metab_2296	pos2548	pos	-	423.198	1.02047	-	-	-
metab_2299	pos2551	pos	-	119.049	1.03082	-	-	-
metab_2300	Inosine	pos	C10H12N4O5	269.088	1.0518	C00294	HMDB0000195	58-63-9
metab_2301	pos2554	pos	-	355.15	1.06213	-	-	-
metab_2302	pos2555	pos	-	175.108	1.0823	-	-	-
metab_2303	pos2556	pos	-	131.691	1.0823	-	-	-
metab_2304	pos2558	pos	-	374.193	1.11813	-	-	-
metab_2305	pos2559	pos	-	232.173	1.16527	-	-	-
metab_2307	pos2561	pos	-	434.189	1.20713	-	-	-
metab_2308	pos2564	pos	-	369.166	1.34162	-	-	-
metab_2311	pos2567	pos	-	217.154	1.42347	-	-	-
metab_2312	pos2568	pos	-	318.202	1.45803	-	-	-
metab_2313	pos2569	pos	-	361.173	1.47962	-	-	-
metab_2314	pos2570	pos	-	122.058	1.4856	-	-	-
metab_2315	pos2571	pos	-	173.165	1.52567	-	-	-
metab_2316	pos2572	pos	-	120.081	1.5882	-	-	-
metab_2317	2-Piperidinone	pos	C5H9NO	199.144	1.61075	-	HMDB0011749	675-20-7
metab_2321	pos2577	pos	-	519.139	1.93408	-	-	-
metab_2322	pos2578	pos	-	305.172	1.95575	-	-	-
metab_2323	pos2579	pos	-	408.232	1.98858	-	-	-
metab_2324	pos2580	pos	-	73.066	1.99892	-	-	-
metab_2325	Anthranilic acid	pos	C7H7NO2	138.055	2.01025	C00108	-	118-92-3
metab_2326	pos2582	pos	-	189.123	2.04275	-	-	-
metab_2327	pos2583	pos	-	279.135	2.09425	-	-	-
metab_2328	pos2584	pos	-	526.243	2.12207	-	-	-
metab_2329	pos2585	pos	-	228.123	2.13357	-	-	-
metab_2331	pos2587	pos	-	368.124	2.15118	-	-	-
metab_2332	pos2588	pos	-	247.112	2.17035	-	-	-
metab_2333	pos2589	pos	-	226.108	2.1809	-	-	-
metab_2334	pos2590	pos	-	304.152	2.2029	-	-	-
metab_2335	pos2592	pos	-	299.146	2.2144	-	-	-
metab_2336	pos2593	pos	-	233.149	2.22507	-	-	-
metab_2337	1,7-Dimethyluric acid	pos	C7H8N4O3	197.066	2.22507	C16356	HMDB0011103	33868-03-0
metab_2338	pos2595	pos	-	302.172	2.2369	-	-	-
metab_2339	pos2596	pos	-	415.292	2.2369	-	-	-
metab_2340	pos2597	pos	-	309.154	2.2369	-	-	-
metab_2341	pos2598	pos	-	175.122	2.2369	-	-	-
metab_2343	3,4-octadienoylglycine	pos	C10H15NO3	230.14	2.24773	-	HMDB0094791	-
metab_2344	pos2601	pos	-	693.282	2.24773	-	-	-
metab_2345	pos2602	pos	-	254.144	2.24773	-	-	-
metab_2347	pos2604	pos	-	329.18	2.25957	-	-	-
metab_2351	Styrene	pos	C8H8	105.07	2.2704	C07083;C19506	HMDB0034240	100-42-5
metab_2352	pos2609	pos	-	371.193	2.2704	-	-	-
metab_2353	pos2610	pos	-	480.236	2.2704	-	-	-
metab_2355	Dehydrocyanaropicrin	pos	C19H20O6	345.133	2.28223	-	HMDB0035029	35821-02-4
metab_2356	pos2613	pos	-	284.196	2.28223	-	-	-
metab_2357	pos2614	pos	-	428.205	2.28223	-	-	-
metab_2358	pos2615	pos	-	581.263	2.28223	-	-	-
metab_2360	pos2617	pos	-	359.265	2.29273	-	-	-
metab_2361	Isoleucyl-Arginine	pos	C12H25N5O3	270.192	2.29273	-	HMDB0028901	-
metab_2362	pos2619	pos	-	246.145	2.29273	-	-	-
metab_2364	pos2621	pos	-	258.137	2.29273	-	-	-
metab_2365	pos2622	pos	-	406.228	2.3044	-	-	-
metab_2366	pos2623	pos	-	180.136	2.3044	-	-	-
metab_2367	5'-Methylthioadenosine	pos	C11H15N5O3S	298.097	2.31507	C00170	HMDB0001173	2457-80-9
metab_2368	pos2626	pos	-	227.143	2.31507	-	-	-
metab_2370	pos2629	pos	-	639.242	2.31507	-	-	-
metab_2371	pos2630	pos	-	229.155	2.32673	-	-	-
metab_2372	pos2631	pos	-	274.176	2.32673	-	-	-
metab_2373	pos2632	pos	-	391.205	2.32673	-	-	-
metab_2374	pos2633	pos	-	340.134	2.32673	-	-	-
metab_2375	pos2634	pos	-	721.338	2.32673	-	-	-
metab_2376	pos2635	pos	-	324.158	2.33723	-	-	-
metab_2378	pos2637	pos	-	389.205	2.34807	-	-	-
metab_2379	pos2638	pos	-	271.166	2.35857	-	-	-
metab_2380	pos2639	pos	-	146.117	2.35857	-	-	-
metab_2382	pos2642	pos	-	238.108	2.36973	-	-	-
metab_2384	pos2645	pos	-	314.175	2.3799	-	-	-
metab_2385	L-Lysopine	pos	C9H18N2O4	183.112	2.3799	-	HMDB0033675	-
metab_2387	pos2649	pos	-	714.377	2.39107	-	-	-
metab_2389	pos2652	pos	-	293.152	2.40157	-	-	-
metab_2390	pos2653	pos	-	501.248	2.40157	-	-	-
metab_2391	pos2654	pos	-	344.701	2.40157	-	-	-
metab_2393	pos2656	pos	-	357.212	2.41338	-	-	-
metab_2395	pos2658	pos	-	284.129	2.41338	-	-	-
metab_2396	pos2659	pos	-	313.144	2.41338	-	-	-
metab_2398	pos2661	pos	-	330.201	2.42372	-	-	-
metab_2399	pos2662	pos	-	292.124	2.42372	-	-	-
metab_2400	Kynurenic acid	pos	C10H7NO3	190.05	2.43573	C01717	HMDB0000715	492-27-3
metab_2401	pos2666	pos	-	306.156	2.43573	-	-	-
metab_2402	pos2667	pos	-	363.18	2.43573	-	-	-
metab_2403	pos2668	pos	-	499.249	2.43573	-	-	-
metab_2404	L-phenylalanyl-L-proline	pos	C14H18N2O3	263.14	2.44622	-	-	-
metab_2405	pos2670	pos	-	503.262	2.44622	-	-	-
metab_2406	pos2672	pos	-	282.18	2.44622	-	-	-
metab_2407	pos2673	pos	-	402.229	2.45822	-	-	-
metab_2408	pos2674	pos	-	435.222	2.45822	-	-	-
metab_2409	pos2675	pos	-	748.336	2.45822	-	-	-
metab_2411	pos2677	pos	-	368.18	2.46888	-	-	-
metab_2412	pos2678	pos	-	513.301	2.46888	-	-	-
metab_2413	pos2679	pos	-	504.257	2.46888	-	-	-
metab_2414	pos2680	pos	-	633.819	2.46888	-	-	-
[truncated: 2,386 more rows]
