# Supplementary material for: Alterations of Gut Microbiome and Metabolite Profiles Associated With Anabatic Lipid Dysmetabolism in Thyroid Cancer
Source: Front Endocrinol (Lausanne). 2022 Jun 3;13:893164. doi: 10.3389/fendo.2022.893164 (PMC9204252; doi:10.3389/fendo.2022.893164)
Supplement: Supplementary file 5 [file DataSheet_2.xls]

## Sheet: 预处理后的阴离子表
metab_id	Metabolite	Mode	Formula	m/z	RT (min)	KEGG Compound ID	HMDB_ID	CAS number
metab_5753	neg1	neg	-	751.587	7.23877	K22276	-	-		541.282
metab_5754	Ginkgolide C	neg	C20H24O11	439.121	2.89137	C07603	HMDB0036860	15291-76-6		5.51103
metab_5755	neg3	neg	-	441.011	2.62555	-	-	-
metab_5756	(卤)-Enterolactone	neg	C18H18O4	297.113	4.27745	-	-	-
metab_5757	neg6	neg	-	869.447	5.63787	-	-	-
metab_5758	neg7	neg	-	751.587	7.73908	-	-	-
metab_5759	Ricinoleic acid	neg	C18H34O3	297.243	7.50008	C08365	HMDB0034297	141-22-0
metab_5760	neg9	neg	-	559.471	8.94187	-	-	-
metab_5761	neg10	neg	-	327.289	9.81995	-	-	-
metab_5762	neg11	neg	-	563.502	9.37532	-	-	-
metab_5763	neg12	neg	-	295.227	7.27027	-	-	-
metab_5764	neg14	neg	-	321.145	2.94953	-	-	-
metab_5765	D-Tryptophan	neg	C11H12N2O2	203.083	2.3084	C00525	HMDB0013609	153-94-6
metab_5766	neg17	neg	-	117.021	0.679	-	-	-
metab_5768	neg19	neg	-	439.154	0.679	-	-	-
metab_5769	neg20	neg	-	323.16	3.30168	-	-	-
metab_5771	neg22	neg	-	327.087	3.65365	-	-	-
metab_5772	neg24	neg	-	539.155	3.98697	-	-	-
metab_5773	neg25	neg	-	525.262	4.38828	-	-	-
metab_5774	neg26	neg	-	503.229	4.49877	-	-	-
metab_5775	neg27	neg	-	695.324	4.48843	-	-	-
metab_5776	neg28	neg	-	453.283	5.33205	-	-	-
metab_5777	neg29	neg	-	416.198	5.7112	-	-	-
metab_5778	neg30	neg	-	939.559	5.82752	-	-	-
metab_5779	neg31	neg	-	329.232	5.22505	-	-	-
metab_5780	neg32	neg	-	783.576	6.2455	-	-	-
metab_5781	neg33	neg	-	415.28	7.79007	-	-	-
metab_5782	neg34	neg	-	425.245	7.89323	-	-	-
metab_5783	neg35	neg	-	299.258	7.97823	-	-	-
metab_5784	neg36	neg	-	501.356	8.20388	-	-	-
metab_5785	neg37	neg	-	497.293	8.40153	-	-	-
metab_5786	2-hydroxyhexadecanoic acid	neg	C16H32O3	543.461	8.67868	-	HMDB0031057	16452-51-0
metab_5787	neg39	neg	-	391.261	8.94187	-	-	-
metab_5788	neg40	neg	-	402.3	9.14217	-	-	-
metab_5789	neg41	neg	-	567.534	9.83112	-	-	-
metab_5790	neg42	neg	-	379.32	9.83112	-	-	-
metab_5791	neg43	neg	-	397.331	10.4974	-	-	-
metab_5792	neg44	neg	-	423.346	10.4046	-	-	-
metab_5793	neg45	neg	-	453.393	11.4507	-	-	-
metab_5794	neg47	neg	-	439.377	11.1683	-	-	-
metab_5795	neg48	neg	-	659.517	8.89302	-	-	-
metab_5796	neg49	neg	-	327.232	8.62568	-	-	-
metab_5797	neg50	neg	-	313.237	6.60915	-	-	-
metab_5798	neg51	neg	-	845.628	7.57425	-	-	-
metab_5799	neg52	neg	-	539.343	7.24893	-	-	-
metab_5800	Deoxycholic acid	neg	C24H40O4	783.577	6.94612	C04483	HMDB0000626	83-44-3
metab_5801	neg54	neg	-	471.344	7.15512	-	-	-
metab_5802	neg55	neg	-	293.211	6.83413	-	-	-
metab_5803	neg56	neg	-	455.246	6.55565	-	-	-
metab_5804	neg57	neg	-	435.274	6.22517	-	-	-
metab_5805	neg58	neg	-	797.451	5.17123	-	-	-
metab_5806	neg59	neg	-	425.217	4.39977	-	-	-
metab_5807	neg60	neg	-	815.567	4.96687	-	-	-
metab_5808	neg61	neg	-	450.214	4.35562	-	-	-
metab_5809	neg63	neg	-	959.534	3.9428	-	-	-
metab_5810	neg65	neg	-	319.165	3.9208	-	-	-
metab_5811	Dihydro-3-coumaric acid	neg	C9H10O3	165.056	3.06285	C11457	-	621-54-5
metab_5812	neg67	neg	-	301.164	3.24518	-	-	-
metab_5813	neg68	neg	-	387.109	2.79887	-	-	-
metab_5814	neg69	neg	-	285.17	2.64855	-	-	-
metab_5815	neg70	neg	-	681.185	2.63605	-	-	-
metab_5816	neg72	neg	-	197.808	0.18895	-	-	-
metab_5817	neg73	neg	-	501.008	0.609833	-	-	-
metab_5819	neg75	neg	-	329.159	0.609833	-	-	-
metab_5822	neg78	neg	-	316.947	0.6205	-	-	-
metab_5828	neg84	neg	-	433.021	0.6205	-	-	-
metab_5829	neg85	neg	-	267.963	0.656	-	-	-
metab_5830	neg86	neg	-	281.976	0.656	-	-	-
metab_5831	neg87	neg	-	331.055	0.656	-	-	-
metab_5832	neg88	neg	-	283.069	1.1483	-	-	-
metab_5833	neg89	neg	-	211.072	1.29197	-	-	-
metab_5834	neg90	neg	-	287.086	1.48945	-	-	-
metab_5835	neg91	neg	-	351.133	1.63688	-	-	-
metab_5836	neg92	neg	-	511.176	0.689667	-	-	-
metab_5837	neg93	neg	-	390.991	0.656	-	-	-
metab_5839	neg95	neg	-	174.956	0.73565	-	-	-
metab_5840	neg96	neg	-	387.114	0.725167	-	-	-
metab_5841	neg97	neg	-	335.124	2.3444	-	-	-
metab_5842	neg98	neg	-	507.206	2.36623	-	-	-
metab_5843	neg99	neg	-	389.127	0.679	-	-	-
metab_5844	neg100	neg	-	357.115	2.39973	-	-	-
metab_5845	neg101	neg	-	457.186	2.4099	-	-	-
metab_5846	neg102	neg	-	204.003	0.656	-	-	-
metab_5847	neg103	neg	-	146.047	0.656	-	-	-
metab_5848	neg104	neg	-	206.046	2.45288	-	-	-
metab_5849	neg105	neg	-	378.125	0.82815	-	-	-
metab_5850	neg106	neg	-	529.211	2.48672	-	-	-
metab_5851	neg107	neg	-	792.332	2.82187	-	-	-
metab_5852	neg108	neg	-	204.07	2.64855	-	-	-
metab_5853	neg109	neg	-	259.072	2.54372	-	-	-
metab_5854	neg110	neg	-	597.146	2.67172	-	-	-
metab_5855	neg111	neg	-	639.132	2.63605	-	-	-
metab_5856	neg112	neg	-	319.129	2.72903	-	-	-
metab_5857	neg113	neg	-	417.175	2.77537	-	-	-
metab_5858	neg114	neg	-	243.124	2.8452	-	-	-
metab_5859	neg115	neg	-	241.11	2.85753	-	-	-
metab_5860	neg116	neg	-	329.103	2.8682	-	-	-
metab_5861	neg117	neg	-	419.115	2.9602	-	-	-
metab_5862	neg118	neg	-	638.264	2.9602	-	-	-
metab_5863	neg119	neg	-	650.373	2.82187	-	-	-
metab_5865	neg121	neg	-	215.093	3.01785	-	-	-
metab_5866	neg122	neg	-	323.16	2.94953	-	-	-
metab_5867	neg123	neg	-	607.167	3.14102	-	-	-
metab_5868	neg124	neg	-	655.186	3.14102	-	-	-
metab_5869	neg125	neg	-	791.344	3.3245	-	-	-
metab_5870	neg126	neg	-	315.123	3.34717	-	-	-
metab_5871	neg127	neg	-	901.263	3.35917	-	-	-
metab_5872	neg128	neg	-	327.087	3.24518	-	-	-
metab_5873	neg130	neg	-	307.165	3.44967	-	-	-
metab_5874	neg131	neg	-	341.123	3.20968	-	-	-
metab_5875	neg132	neg	-	877.388	3.61898	-	-	-
metab_5876	neg133	neg	-	441.194	3.56333	-	-	-
metab_5877	neg134	neg	-	465.184	3.55132	-	-	-
metab_5878	neg135	neg	-	313.108	3.55132	-	-	-
metab_5879	neg136	neg	-	545.224	3.63098	-	-	-
metab_5880	neg137	neg	-	403.188	3.65365	-	-	-
metab_5881	neg138	neg	-	317.15	3.66415	-	-	-
metab_5882	neg139	neg	-	943.445	3.69815	-	-	-
metab_5883	neg140	neg	-	363.18	3.72015	-	-	-
metab_5884	neg141	neg	-	817.341	3.77265	-	-	-
metab_5885	neg142	neg	-	629.307	3.81415	-	-	-
metab_5886	neg143	neg	-	317.149	3.83447	-	-	-
metab_5887	neg144	neg	-	343.085	3.86697	-	-	-
metab_5888	neg146	neg	-	413.199	3.9428	-	-	-
metab_5889	neg148	neg	-	389.167	3.9648	-	-	-
metab_5890	neg150	neg	-	355.175	4.03147	-	-	-
metab_5891	neg151	neg	-	407.279	3.9648	-	-	-
metab_5892	neg152	neg	-	523.253	4.08813	-	-	-
metab_5893	neg153	neg	-	345.227	4.12095	-	-	-
metab_5894	neg154	neg	-	877.412	4.37778	-	-	-
metab_5895	neg155	neg	-	957.447	4.15497	-	-	-
metab_5896	neg156	neg	-	351.179	4.19978	-	-	-
metab_5897	neg157	neg	-	363.185	4.23262	-	-	-
metab_5898	neg158	neg	-	409.186	4.12095	-	-	-
metab_5899	neg159	neg	-	299.055	4.32162	-	-	-
metab_5900	neg160	neg	-	631.274	4.32162	-	-	-
metab_5901	neg161	neg	-	449.252	4.43245	-	-	-
metab_5902	neg162	neg	-	517.209	4.4441	-	-	-
metab_5903	neg163	neg	-	653.32	4.51043	-	-	-
metab_5904	neg165	neg	-	351.191	4.55443	-	-	-
metab_5905	neg166	neg	-	971.481	4.57643	-	-	-
metab_5906	neg167	neg	-	811.536	4.59843	-	-	-
metab_5907	neg168	neg	-	551.271	4.62043	-	-	-
metab_5908	neg169	neg	-	449.252	4.64227	-	-	-
metab_5909	neg170	neg	-	409.19	4.67458	-	-	-
metab_5910	neg171	neg	-	353.232	4.68608	-	-	-
metab_5911	neg172	neg	-	537.29	4.72992	-	-	-
metab_5912	neg173	neg	-	657.346	4.75225	-	-	-
metab_5914	neg175	neg	-	511.238	4.87325	-	-	-
metab_5915	neg176	neg	-	393.193	4.87325	-	-	-
metab_5916	neg177	neg	-	405.263	4.89542	-	-	-
metab_5917	neg178	neg	-	487.235	4.84092	-	-	-
metab_5918	neg179	neg	-	671.281	4.97283	-	-	-
metab_5919	neg180	neg	-	655.332	5.01457	-	-	-
metab_5920	neg181	neg	-	471.24	5.08657	-	-	-
metab_5921	neg183	neg	-	773.41	5.19257	-	-	-
metab_5922	neg184	neg	-	399.184	5.23522	-	-	-
metab_1	Dodecanedioic acid	neg	C12H22O4	229.144	5.19257	C02678;C16308	HMDB0000623	693-23-2
metab_5923	neg186	neg	-	466.234	5.26755	-	-	-
metab_5924	neg187	neg	-	849.525	5.32205	-	-	-
metab_5925	neg188	neg	-	405.264	5.30122	-	-	-
metab_5926	neg189	neg	-	811.537	5.37405	-	-	-
metab_5928	neg191	neg	-	591.318	5.41588	-	-	-
metab_5929	neg192	neg	-	929.61	5.45822	-	-	-
metab_5930	neg193	neg	-	365.2	5.49005	-	-	-
metab_5931	neg195	neg	-	423.284	5.53203	-	-	-
metab_5932	neg196	neg	-	329.232	5.57537	-	-	-
metab_5933	neg197	neg	-	595.347	5.64853	-	-	-
metab_5934	neg198	neg	-	405.263	5.7112	-	-	-
metab_5935	neg199	neg	-	457.278	5.7637	-	-	-
metab_5937	neg201	neg	-	919.556	5.79618	-	-	-
metab_5938	neg202	neg	-	957.572	5.83835	-	-	-
metab_5939	neg203	neg	-	471.241	5.86935	-	-	-
metab_5940	neg204	neg	-	399.184	5.80635	-	-	-
metab_5941	neg205	neg	-	967.583	5.91102	-	-	-
metab_5942	neg206	neg	-	437.289	5.92168	-	-	-
metab_5943	neg207	neg	-	433.258	5.96268	-	-	-
metab_5944	neg208	neg	-	294.619	5.97252	-	-	-
metab_5946	neg210	neg	-	767.476	6.03452	-	-	-
metab_5947	Cholic acid	neg	C24H40O5	453.284	6.0506	C00695	HMDB0000619	81-25-4
metab_5948	neg212	neg	-	959.597	6.0825	-	-	-
metab_5949	neg213	neg	-	815.567	6.02452	-	-	-
metab_5950	neg214	neg	-	887.575	6.23517	-	-	-
metab_5951	neg215	neg	-	781.561	6.23517	-	-	-
metab_5952	neg216	neg	-	633.397	6.3375	-	-	-
metab_5953	neg217	neg	-	533.345	6.29633	-	-	-
metab_5954	neg218	neg	-	315.252	6.41148	-	-	-
metab_5955	neg219	neg	-	509.257	6.43265	-	-	-
metab_5956	neg220	neg	-	585.397	6.47565	-	-	-
metab_5957	neg221	neg	-	407.245	6.46448	-	-	-
metab_5958	neg222	neg	-	933.59	6.50715	-	-	-
metab_5959	neg223	neg	-	497.293	6.50715	-	-	-
metab_5960	neg224	neg	-	927.602	6.63732	-	-	-
metab_5961	neg225	neg	-	891.599	6.65797	-	-	-
metab_5962	neg226	neg	-	501.317	6.68847	-	-	-
metab_5963	neg227	neg	-	615.389	6.77247	-	-	-
metab_5964	neg228	neg	-	467.333	6.8443	-	-	-
metab_5965	neg229	neg	-	309.206	6.86463	-	-	-
metab_5967	neg231	neg	-	899.606	7.06328	-	-	-
metab_5968	neg232	neg	-	425.289	7.21777	-	-	-
metab_5969	neg233	neg	-	271.227	7.28127	-	-	-
metab_5970	neg234	neg	-	787.563	7.27027	-	-	-
metab_5971	neg235	neg	-	725.453	7.33443	-	-	-
metab_5972	neg236	neg	-	561.369	7.33443	-	-	-
metab_5973	neg237	neg	-	515.335	7.38827	-	-	-
metab_5974	neg238	neg	-	577.268	7.4096	-	-	-
metab_5975	neg239	neg	-	495.278	7.45243	-	-	-
metab_5976	neg240	neg	-	483.241	7.36693	-	-	-
metab_5977	neg241	neg	-	499.358	7.51125	-	-	-
metab_5978	neg242	neg	-	961.643	7.54258	-	-	-
metab_5979	neg243	neg	-	489.311	7.59525	-	-	-
metab_5980	neg244	neg	-	479.297	7.60542	-	-	-
metab_5981	neg245	neg	-	285.243	7.60542	-	-	-
metab_5982	neg246	neg	-	787.563	7.68775	-	-	-
metab_5983	neg247	neg	-	507.366	7.84157	-	-	-
metab_5984	neg248	neg	-	905.579	7.86223	-	-	-
metab_5985	neg249	neg	-	509.33	7.90423	-	-	-
metab_5986	Oxybuprocaine	neg	C17H28N2O3	353.199	7.92573	-	HMDB0015029	99-43-4
metab_5988	neg252	neg	-	561.413	7.93607	-	-	-
metab_5989	neg253	neg	-	609.42	7.93607	-	-	-
metab_5990	neg254	neg	-	625.395	7.92573	-	-	-
metab_5992	neg256	neg	-	939.666	7.89323	-	-	-
metab_5993	neg258	neg	-	521.329	8.11155	-	-	-
metab_5994	neg259	neg	-	895.614	8.14222	-	-	-
metab_5995	neg260	neg	-	403.284	8.16272	-	-	-
metab_5996	neg261	neg	-	368.279	8.27905	-	-	-
metab_5998	neg263	neg	-	681.532	8.26805	-	-	-
metab_6000	neg265	neg	-	313.274	8.32153	-	-	-
metab_6002	neg267	neg	-	655.423	8.4117	-	-	-
metab_6003	neg268	neg	-	419.279	8.32153	-	-	-
metab_6004	neg269	neg	-	271.227	8.4117	-	-	-
metab_6005	neg270	neg	-	855.582	7.58442	-	-	-
metab_6006	neg271	neg	-	497.337	8.48603	-	-	-
metab_6007	neg272	neg	-	747.556	7.58442	-	-	-
metab_6008	neg273	neg	-	555.438	8.5407	-	-	-
metab_6009	neg274	neg	-	773.429	8.57187	-	-	-
metab_6010	neg275	neg	-	410.275	8.5827	-	-	-
metab_6011	neg276	neg	-	374.269	8.56153	-	-	-
metab_6012	neg277	neg	-	725.57	8.67868	-	-	-
metab_6013	neg278	neg	-	913.726	8.67868	-	-	-
metab_6014	neg279	neg	-	596.524	8.76535	-	-	-
metab_6015	neg280	neg	-	871.679	8.75502	-	-	-
metab_6016	neg281	neg	-	499.341	8.77685	-	-	-
metab_6017	neg282	neg	-	497.328	8.79835	-	-	-
metab_6018	neg283	neg	-	607.466	8.81968	-	-	-
metab_6019	neg284	neg	-	521.332	8.80852	-	-	-
metab_6020	neg285	neg	-	730.54	8.79835	-	-	-
metab_6021	neg286	neg	-	455.312	8.91433	-	-	-
metab_6022	neg287	neg	-	607.385	8.9835	-	-	-
metab_6023	neg288	neg	-	493.334	8.95183	-	-	-
metab_6024	neg289	neg	-	241.217	8.97267	-	-	-
metab_6025	neg290	neg	-	360.266	8.71135	-	-	-
metab_6026	neg291	neg	-	285.243	8.64702	-	-	-
metab_6027	neg292	neg	-	419.279	7.58442	-	-	-
metab_6028	neg294	neg	-	313.238	9.14217	-	-	-
metab_6029	neg295	neg	-	997.709	9.15365	-	-	-
metab_6031	neg297	neg	-	671.524	7.57425	-	-	-
metab_6032	neg298	neg	-	769.597	7.50008	-	-	-
metab_6033	neg299	neg	-	871.581	7.24893	-	-	-
metab_6034	neg300	neg	-	773.6	7.24893	-	-	-
metab_6035	neg301	neg	-	949.65	7.19677	-	-	-
metab_6036	neg302	neg	-	875.605	7.21777	-	-	-
metab_6037	neg303	neg	-	394.331	9.31298	-	-	-
metab_6038	neg305	neg	-	493.333	9.41732	-	-	-
metab_6039	neg306	neg	-	393.231	9.44882	-	-	-
metab_6040	neg307	neg	-	647.486	9.39632	-	-	-
metab_6041	neg308	neg	-	327.253	9.35432	-	-	-
metab_6043	neg310	neg	-	382.331	9.5528	-	-	-
metab_6044	neg311	neg	-	589.373	9.56297	-	-	-
metab_6045	neg312	neg	-	489.255	9.6483	-	-	-
metab_6046	neg313	neg	-	599.318	9.83112	-	-	-
metab_6047	neg314	neg	-	482.297	9.76678	-	-	-
metab_6048	neg315	neg	-	577.373	9.77695	-	-	-
metab_6049	neg316	neg	-	591.39	9.85212	-	-	-
metab_6050	neg317	neg	-	749.562	9.92462	-	-	-
metab_6051	neg318	neg	-	591.417	9.98928	-	-	-
metab_6052	neg319	neg	-	719.545	9.88312	-	-	-
metab_6053	neg320	neg	-	491.281	10.0411	-	-	-
metab_6055	neg322	neg	-	965.74	9.80945	-	-	-
metab_6056	neg323	neg	-	701.58	10.1349	-	-	-
metab_6057	neg324	neg	-	381.336	10.1764	-	-	-
metab_6058	neg325	neg	-	557.455	10.1764	-	-	-
metab_6059	neg326	neg	-	629.469	9.74512	-	-	-
metab_6060	neg327	neg	-	697.503	10.3626	-	-	-
metab_6061	neg328	neg	-	495.307	10.3836	-	-	-
metab_6062	neg329	neg	-	703.546	10.3944	-	-	-
metab_6063	neg330	neg	-	625.465	7.18595	-	-	-
metab_6064	neg331	neg	-	437.362	10.5997	-	-	-
metab_6065	neg332	neg	-	495.33	7.15512	-	-	-
metab_6066	neg333	neg	-	315.253	7.15512	-	-	-
metab_6067	neg334	neg	-	779.546	6.65797	-	-	-
metab_6068	neg335	neg	-	435.274	6.66797	-	-	-
metab_6069	neg336	neg	-	586.46	10.8052	-	-	-
metab_6070	neg337	neg	-	531.328	6.62687	-	-	-
metab_6071	neg338	neg	-	590.487	10.9989	-	-	-
metab_6072	neg339	neg	-	598.498	10.9989	-	-	-
metab_6073	neg341	neg	-	697.475	11.0599	-	-	-
metab_6074	neg342	neg	-	586.5	11.0599	-	-	-
metab_6075	neg343	neg	-	373.204	6.58848	-	-	-
metab_6076	neg344	neg	-	799.629	6.44282	-	-	-
metab_6077	neg345	neg	-	475.303	6.44282	-	-	-
metab_6078	neg346	neg	-	467.409	11.6678	-	-	-
metab_6079	neg347	neg	-	481.424	11.9647	-	-	-
metab_6080	neg348	neg	-	654.566	12.1447	-	-	-
metab_6081	neg349	neg	-	652.55	11.893	-	-	-
metab_6082	neg350	neg	-	584.335	6.41148	-	-	-
metab_6083	neg351	neg	-	387.257	6.42182	-	-	-
metab_6084	neg352	neg	-	829.552	6.50715	-	-	-
metab_6085	neg353	neg	-	915.602	6.23517	-	-	-
metab_6086	neg354	neg	-	523.31	6.34817	-	-	-
metab_6087	neg355	neg	-	845.524	6.21483	-	-	-
metab_6089	neg357	neg	-	452.921	14.1394	-	-	-
metab_6090	neg358	neg	-	621.279	14.169	-	-	-
metab_6098	neg366	neg	-	508.806	14.2915	-	-	-
metab_6099	neg367	neg	-	257.818	14.7241	-	-	-
metab_6103	neg371	neg	-	647.295	14.1792	-	-	-
metab_6105	neg373	neg	-	461.287	6.17417	-	-	-
metab_6107	neg375	neg	-	483.33	5.96268	-	-	-
metab_6108	neg376	neg	-	855.59	5.75353	-	-	-
metab_6109	neg377	neg	-	290.175	5.74253	-	-	-
metab_6110	neg378	neg	-	811.537	5.6902	-	-	-
metab_6112	neg380	neg	-	724.371	5.53203	-	-	-
metab_6113	neg381	neg	-	699.378	5.19257	-	-	-
metab_6114	neg382	neg	-	464.218	5.1499	-	-	-
metab_6115	neg383	neg	-	403.268	5.1184	-	-	-
metab_6116	neg384	neg	-	453.284	4.96687	-	-	-
metab_6117	neg385	neg	-	735.504	4.93925	-	-	-
metab_6118	neg386	neg	-	567.299	4.66425	-	-	-
metab_6119	neg387	neg	-	387.201	4.64227	-	-	-
metab_6120	neg388	neg	-	303.124	4.63077	-	-	-
metab_6121	neg389	neg	-	792.471	4.62043	-	-	-
metab_6122	neg390	neg	-	383.205	4.60893	-	-	-
metab_6123	neg391	neg	-	587.289	4.55443	-	-	-
metab_6124	neg392	neg	-	515.228	4.55443	-	-	-
metab_6125	neg394	neg	-	877.452	4.49877	-	-	-
metab_6126	neg395	neg	-	815.567	4.45477	-	-	-
metab_6127	neg396	neg	-	453.284	4.45477	-	-	-
metab_6128	neg397	neg	-	491.133	4.31128	-	-	-
metab_6129	neg398	neg	-	629.264	4.28912	-	-	-
metab_6130	neg399	neg	-	759.352	4.25512	-	-	-
metab_6131	neg400	neg	-	459.17	3.9323	-	-	-
metab_6132	neg401	neg	-	907.46	3.79332	-	-	-
metab_6133	neg402	neg	-	356.186	3.78332	-	-	-
metab_6134	neg403	neg	-	835.448	3.74148	-	-	-
metab_6135	neg404	neg	-	461.186	3.61898	-	-	-
metab_6136	neg405	neg	-	797.432	3.61898	-	-	-
metab_6137	neg406	neg	-	863.39	3.61898	-	-	-
metab_6138	neg407	neg	-	473.213	3.506	-	-	-
metab_6141	neg413	neg	-	159.067	0.80515	-	-	-
metab_6142	neg414	neg	-	377.085	0.656	-	-	-
metab_6143	neg415	neg	-	445.157	0.97865	-	-	-
metab_6144	neg416	neg	-	475.15	0.98915	-	-	-
metab_6145	neg417	neg	-	405.149	1.00098	-	-	-
metab_6146	neg418	neg	-	303.061	0.98915	-	-	-
metab_6147	neg419	neg	-	343.091	0.943483	-	-	-
metab_6148	neg420	neg	-	180.067	1.02432	-	-	-
metab_6149	neg421	neg	-	255.821	0.3767	-	-	-
metab_6150	neg422	neg	-	162.839	0.254483	-	-	-
metab_6151	neg423	neg	-	191.946	0.4233	-	-	-
metab_6152	neg424	neg	-	221.842	0.359733	-	-	-
metab_6154	neg426	neg	-	222.049	0.6205	-	-	-
metab_6156	neg428	neg	-	386.959	0.6205	-	-	-
metab_6157	neg429	neg	-	281.024	0.632833	-	-	-
metab_6158	neg430	neg	-	194.997	0.689667	-	-	-
metab_6159	neg431	neg	-	272.078	0.689667	-	-	-
metab_6160	neg432	neg	-	260.078	0.689667	-	-	-
metab_6161	Imidazolepropionic acid	neg	C6H8N2O2	161.046	0.74815	C20522	HMDB0002271	1074-59-5
metab_6162	neg434	neg	-	337.08	0.679	-	-	-
metab_6163	neg435	neg	-	258.056	0.6665	-	-	-
metab_6164	neg436	neg	-	133.015	0.689667	-	-	-
metab_6165	neg437	neg	-	367.135	0.679	-	-	-
metab_6166	neg438	neg	-	202.072	0.689667	-	-	-
metab_6167	neg439	neg	-	165.041	0.73565	-	-	-
metab_6168	neg440	neg	-	219.978	0.656	-	-	-
metab_6170	neg442	neg	-	539.139	0.656	-	-	-
metab_6171	neg443	neg	-	124.008	0.73565	-	-	-
metab_6172	neg444	neg	-	298.109	0.656	-	-	-
metab_6173	neg445	neg	-	326.109	0.656	-	-	-
metab_6174	neg446	neg	-	174.088	0.6665	-	-	-
metab_6176	neg448	neg	-	259.014	0.643667	-	-	-
metab_6178	neg450	neg	-	284.124	0.632833	-	-	-
metab_6179	neg451	neg	-	532.956	0.6205	-	-	-
metab_6183	neg455	neg	-	297.046	0.6205	-	-	-
metab_6184	neg456	neg	-	307.15	0.6205	-	-	-
metab_6185	neg457	neg	-	365.033	0.6205	-	-	-
metab_6186	neg458	neg	-	530.168	1.2078	-	-	-
metab_6187	neg459	neg	-	257.076	1.23197	-	-	-
metab_6188	neg460	neg	-	359.152	1.38612	-	-	-
metab_6189	neg461	neg	-	215.14	1.48945	-	-	-
metab_6190	neg462	neg	-	318.095	1.42312	-	-	-
metab_6191	neg463	neg	-	222.04	1.53495	-	-	-
metab_6192	neg464	neg	-	665.25	1.32645	-	-	-
metab_6193	neg465	neg	-	381.007	0.6205	-	-	-
metab_6194	neg466	neg	-	234.08	1.90775	-	-	-
metab_6195	neg467	neg	-	112.987	0.6205	-	-	-
metab_6196	neg468	neg	-	229.059	0.6205	-	-	-
metab_6197	Vanilloylglycine	neg	C10H11NO5	206.046	2.03358	-	HMDB0060026	-
metab_6198	neg470	neg	-	422.189	2.02308	-	-	-
metab_6199	neg471	neg	-	397.157	2.05642	-	-	-
metab_6200	neg472	neg	-	357.076	2.13808	-	-	-
metab_6201	neg473	neg	-	344.181	2.2069	-	-	-
metab_6202	neg474	neg	-	389.142	2.12575	-	-	-
metab_6203	neg475	neg	-	415.179	2.27523	-	-	-
metab_6204	neg476	neg	-	885.347	2.19457	-	-	-
metab_6205	neg477	neg	-	236.057	2.19457	-	-	-
metab_6206	neg478	neg	-	346.161	2.1839	-	-	-
metab_6207	neg479	neg	-	723.293	2.2404	-	-	-
metab_6208	neg480	neg	-	413.099	2.02308	-	-	-
metab_6209	neg481	neg	-	231.135	2.02308	-	-	-
metab_6210	neg482	neg	-	793.291	2.27523	-	-	-
metab_6211	neg483	neg	-	302.17	2.26307	-	-	-
metab_6212	neg484	neg	-	424.172	2.29773	-	-	-
metab_6213	neg485	neg	-	404.138	2.28573	-	-	-
metab_6214	neg486	neg	-	995.352	2.28573	-	-	-
metab_6215	neg487	neg	-	433.243	2.29773	-	-	-
metab_6217	neg489	neg	-	333.142	2.29773	-	-	-
metab_6218	neg490	neg	-	717.297	2.38823	-	-	-
metab_6221	neg493	neg	-	761.297	2.38823	-	-	-
metab_6222	neg494	neg	-	222.077	2.334	-	-	-
metab_6223	neg495	neg	-	443.174	2.3444	-	-	-
metab_6224	neg496	neg	-	552.224	2.3444	-	-	-
metab_6225	neg497	neg	-	161.082	2.36623	-	-	-
metab_6226	neg498	neg	-	227.103	2.39973	-	-	-
metab_6228	neg500	neg	-	369.119	2.38823	-	-	-
metab_6229	neg501	neg	-	831.347	2.38823	-	-	-
metab_6230	neg503	neg	-	342.166	2.42122	-	-	-
metab_6231	neg504	neg	-	415.103	2.42122	-	-	-
metab_6232	neg505	neg	-	440.178	2.45288	-	-	-
metab_6233	neg506	neg	-	472.185	2.43138	-	-	-
metab_6234	Riboflavin	neg	C17H20N4O6	421.136	2.47488	C00061;C00255	HMDB0000244	83-88-5
metab_6235	neg510	neg	-	937.418	2.46455	-	-	-
metab_6236	neg511	neg	-	671.326	2.46455	-	-	-
metab_6237	neg512	neg	-	375.139	2.46455	-	-	-
metab_6239	neg514	neg	-	324.112	2.49738	-	-	-
metab_6240	Salicyluric acid	neg	C9H9NO4	194.046	2.45288	C07588	HMDB0000840	487-54-7
metab_6241	neg516	neg	-	809.328	2.50988	-	-	-
metab_6242	neg517	neg	-	613.271	2.52055	-	-	-
metab_6243	neg518	neg	-	595.132	2.52055	-	-	-
metab_6244	neg519	neg	-	327.134	2.54372	-	-	-
metab_6245	neg520	neg	-	261.126	2.54372	-	-	-
metab_6246	neg521	neg	-	387.179	2.56688	-	-	-
metab_6247	neg522	neg	-	685.346	2.57922	-	-	-
metab_6248	neg523	neg	-	453.183	2.64855	-	-	-
metab_6251	neg527	neg	-	511.289	2.64855	-	-	-
metab_6252	neg529	neg	-	579.149	2.65922	-	-	-
metab_6253	neg530	neg	-	513.304	2.65922	-	-	-
metab_6254	neg531	neg	-	417.245	2.65922	-	-	-
metab_6255	neg532	neg	-	305.108	2.68272	-	-	-
metab_6256	neg533	neg	-	363.143	2.7647	-	-	-
metab_6257	neg534	neg	-	507.145	2.69522	-	-	-
metab_6258	neg535	neg	-	677.138	2.72903	-	-	-
metab_6259	neg536	neg	-	813.328	2.71838	-	-	-
metab_6260	neg537	neg	-	355.182	2.72903	-	-	-
metab_6261	neg538	neg	-	465.182	2.8112	-	-	-
metab_6262	neg539	neg	-	451.229	2.70588	-	-	-
metab_6263	neg541	neg	-	146.062	2.7522	-	-	-
metab_6264	neg542	neg	-	745.336	2.7647	-	-	-
metab_6265	neg543	neg	-	361.132	2.89137	-	-	-
metab_6266	neg544	neg	-	313.072	2.77537	-	-	-
metab_6267	neg545	neg	-	613.315	2.82187	-	-	-
metab_6268	neg546	neg	-	357.212	2.85753	-	-	-
metab_6269	neg547	neg	-	440.254	2.83453	-	-	-
metab_6270	neg548	neg	-	163.04	2.8452	-	-	-
metab_6271	neg550	neg	-	275.099	2.89137	-	-	-
metab_6272	neg551	neg	-	834.36	2.93753	-	-	-
metab_6273	neg552	neg	-	391.142	2.89137	-	-	-
metab_6275	neg554	neg	-	283.154	2.91437	-	-	-
metab_6276	neg555	neg	-	385.092	2.91437	-	-	-
metab_6277	neg556	neg	-	372.213	2.94953	-	-	-
metab_6278	neg557	neg	-	403.105	2.94953	-	-	-
metab_6279	neg558	neg	-	377.17	2.97237	-	-	-
metab_6280	neg559	neg	-	131.072	2.98302	-	-	-
metab_6281	neg560	neg	-	481.208	2.98302	-	-	-
metab_6282	neg561	neg	-	345.105	3.01785	-	-	-
metab_6283	neg562	neg	-	311.142	2.94953	-	-	-
metab_6284	neg563	neg	-	184.098	3.02837	-	-	-
metab_6285	neg565	neg	-	693.283	3.15318	-	-	-
metab_6286	neg566	neg	-	427.217	3.04035	-	-	-
metab_6287	neg567	neg	-	493.15	3.06285	-	-	-
metab_6288	neg568	neg	-	245.093	3.06285	-	-	-
metab_6289	neg570	neg	-	287.093	3.10785	-	-	-
metab_6290	neg571	neg	-	775.245	3.11852	-	-	-
metab_6291	neg572	neg	-	567.225	3.10785	-	-	-
metab_6292	neg573	neg	-	342.239	3.11852	-	-	-
metab_6293	neg574	neg	-	881.385	3.14102	-	-	-
metab_6295	neg576	neg	-	495.17	3.15318	-	-	-
metab_6297	Indolelactic acid	neg	C11H11NO3	204.066	3.17585	C02043	HMDB0000671	1821-52-9
metab_6298	neg579	neg	-	164.036	3.17585	-	-	-
metab_6299	neg580	neg	-	407.172	3.16368	-	-	-
metab_6300	neg581	neg	-	821.358	3.23302	-	-	-
metab_6301	neg582	neg	-	305.15	3.22202	-	-	-
metab_6302	neg583	neg	-	617.291	3.25568	-	-	-
metab_6303	neg584	neg	-	365.079	3.26817	-	-	-
metab_6304	neg585	neg	-	259.119	3.27883	-	-	-
metab_6306	neg587	neg	-	393.156	3.31383	-	-	-
metab_6307	neg588	neg	-	507.162	3.3245	-	-	-
metab_6308	neg589	neg	-	725.299	3.35917	-	-	-
metab_6309	neg590	neg	-	653.275	3.3365	-	-	-
metab_6310	neg591	neg	-	663.272	3.3365	-	-	-
metab_6311	neg592	neg	-	805.34	3.35917	-	-	-
metab_6312	neg593	neg	-	243.169	3.36967	-	-	-
metab_6314	neg596	neg	-	359.123	3.41483	-	-	-
metab_6316	neg598	neg	-	561.201	3.39217	-	-	-
metab_6317	neg599	neg	-	965.425	3.41483	-	-	-
metab_6318	neg600	neg	-	821.44	3.40433	-	-	-
metab_6319	neg601	neg	-	365.171	3.41483	-	-	-
metab_6320	neg602	neg	-	731.333	3.41483	-	-	-
metab_6321	neg603	neg	-	502.219	3.4375	-	-	-
metab_6322	neg604	neg	-	331.16	3.42683	-	-	-
metab_6323	neg605	neg	-	245.139	3.40433	-	-	-
metab_6324	neg606	neg	-	571.235	3.4955	-	-	-
metab_6325	neg607	neg	-	271.19	3.44967	-	-	-
metab_6326	neg609	neg	-	695.293	3.54083	-	-	-
metab_6327	neg610	neg	-	467.203	3.54083	-	-	-
metab_6328	neg611	neg	-	309.109	3.44967	-	-	-
metab_6329	neg612	neg	-	241.108	3.4955	-	-	-
metab_6330	neg614	neg	-	475.252	3.54083	-	-	-
metab_6331	neg615	neg	-	515.202	3.58583	-	-	-
metab_6332	neg616	neg	-	746.333	3.56333	-	-	-
metab_6333	neg617	neg	-	365.136	3.59648	-	-	-
metab_6334	neg618	neg	-	413.165	3.58583	-	-	-
metab_6335	neg619	neg	-	991.447	3.57382	-	-	-
metab_6336	neg621	neg	-	367.135	3.58583	-	-	-
metab_6337	neg622	neg	-	703.296	3.60848	-	-	-
metab_6338	neg623	neg	-	509.239	3.63098	-	-	-
metab_6339	neg624	neg	-	977.545	3.63098	-	-	-
metab_6340	neg625	neg	-	794.454	3.63098	-	-	-
metab_6341	neg626	neg	-	255.115	3.65365	-	-	-
metab_6342	neg627	neg	-	275.186	3.65365	-	-	-
metab_6343	neg628	neg	-	713.381	3.64148	-	-	-
metab_6344	neg629	neg	-	649.285	3.66415	-	-	-
metab_6345	neg630	neg	-	355.122	3.67598	-	-	-
metab_6346	neg631	neg	-	619.308	3.67598	-	-	-
metab_6347	neg632	neg	-	949.432	3.75148	-	-	-
metab_6348	neg633	neg	-	955.45	3.67598	-	-	-
metab_6349	neg634	neg	-	937.44	3.68632	-	-	-
metab_6350	neg635	neg	-	528.265	3.70848	-	-	-
metab_6351	neg636	neg	-	631.276	3.69815	-	-	-
metab_6352	neg637	neg	-	255.066	3.70848	-	-	-
metab_6354	neg639	neg	-	917.402	3.72015	-	-	-
metab_6355	neg640	neg	-	589.302	3.75148	-	-	-
metab_6357	neg642	neg	-	691.299	3.82447	-	-	-
metab_6358	neg643	neg	-	501.213	3.83447	-	-	-
metab_6359	neg644	neg	-	380.146	3.83447	-	-	-
metab_6360	neg645	neg	-	319.19	3.83447	-	-	-
metab_6361	neg646	neg	-	353.125	3.85597	-	-	-
metab_6362	neg647	neg	-	387.183	3.86697	-	-	-
metab_6363	neg649	neg	-	523.223	3.88847	-	-	-
metab_6365	neg651	neg	-	455.204	3.8988	-	-	-
metab_6366	neg652	neg	-	761.355	3.91047	-	-	-
metab_6368	neg654	neg	-	537.233	3.9323	-	-	-
metab_6369	neg655	neg	-	281.103	3.8988	-	-	-
metab_6370	neg656	neg	-	343.211	3.8988	-	-	-
metab_6371	neg657	neg	-	247.082	3.91047	-	-	-
metab_6372	neg658	neg	-	678.312	4.12095	-	-	-
metab_6373	neg659	neg	-	347.15	3.9323	-	-	-
metab_6374	neg660	neg	-	364.139	3.9208	-	-	-
metab_6375	neg661	neg	-	417.134	3.9323	-	-	-
metab_6376	neg662	neg	-	549.233	3.9428	-	-	-
metab_6377	neg663	neg	-	542.257	3.9428	-	-	-
metab_6378	neg665	neg	-	763.386	3.9648	-	-	-
metab_6379	neg666	neg	-	457.203	3.98697	-	-	-
metab_6380	neg668	neg	-	887.437	4.02097	-	-	-
metab_6381	neg669	neg	-	347.242	3.98697	-	-	-
metab_6382	neg670	neg	-	808.467	4.0093	-	-	-
metab_6383	3-Hydroxydodecanedioic acid	neg	C12H22O5	267.123	4.02097	-	HMDB0000413	34574-69-1
metab_6386	neg674	neg	-	661.289	4.0433	-	-	-
metab_6387	neg676	neg	-	717.305	4.11028	-	-	-
metab_6388	neg677	neg	-	193.087	4.05363	-	-	-
metab_6389	neg678	neg	-	506.213	4.06563	-	-	-
metab_6390	neg679	neg	-	703.329	4.17728	-	-	-
metab_6391	neg680	neg	-	498.223	4.11028	-	-	-
metab_6392	neg681	neg	-	373.185	4.09847	-	-	-
metab_6393	neg682	neg	-	529.282	4.08813	-	-	-
metab_6394	neg683	neg	-	339.108	4.12095	-	-	-
metab_6395	neg684	neg	-	544.263	4.16545	-	-	-
metab_6396	neg685	neg	-	487.235	4.11028	-	-	-
metab_6397	neg686	neg	-	315.18	4.15497	-	-	-
metab_6398	neg687	neg	-	319.121	4.18778	-	-	-
metab_6399	neg688	neg	-	723.303	4.16545	-	-	-
metab_6400	neg690	neg	-	815.393	4.19978	-	-	-
metab_6401	neg691	neg	-	931.439	4.21028	-	-	-
metab_6402	neg692	neg	-	329.196	4.22212	-	-	-
metab_6403	neg693	neg	-	549.339	4.23262	-	-	-
metab_6405	neg695	neg	-	319.189	4.24462	-	-	-
metab_6406	neg696	neg	-	777.364	4.35562	-	-	-
metab_6407	neg697	neg	-	827.397	4.23262	-	-	-
metab_6408	neg698	neg	-	787.364	4.25512	-	-	-
metab_6409	未-CEHC	neg	C14H18O4	499.229	4.26695	-	-	-
metab_6410	neg700	neg	-	761.349	4.33328	-	-	-
metab_6411	neg702	neg	-	657.197	4.27745	-	-	-
metab_6412	neg703	neg	-	645.289	4.31128	-	-	-
metab_6413	neg704	neg	-	989.476	4.4441	-	-	-
metab_6414	neg705	neg	-	667.293	4.34395	-	-	-
metab_6416	neg707	neg	-	480.213	4.34395	-	-	-
metab_6417	neg708	neg	-	750.344	4.35562	-	-	-
metab_6418	neg709	neg	-	301.165	4.36595	-	-	-
metab_6419	neg710	neg	-	385.183	4.36595	-	-	-
metab_6420	neg711	neg	-	500.185	4.41027	-	-	-
metab_6421	neg712	neg	-	563.253	4.38828	-	-	-
metab_6422	neg713	neg	-	351.216	4.39977	-	-	-
metab_6424	neg715	neg	-	899.436	4.43245	-	-	-
metab_6425	neg716	neg	-	470.275	4.49877	-	-	-
metab_6427	neg718	neg	-	979.495	4.45477	-	-	-
metab_6428	neg719	neg	-	436.183	4.46643	-	-	-
metab_6429	neg720	neg	-	801.479	4.46643	-	-	-
metab_6430	neg722	neg	-	454.17	4.59843	-	-	-
metab_6431	neg723	neg	-	313.165	4.56493	-	-	-
metab_6432	neg724	neg	-	929.485	4.56493	-	-	-
metab_6433	neg726	neg	-	447.179	4.64227	-	-	-
metab_6434	neg727	neg	-	991.528	4.68608	-	-	-
metab_6435	neg728	neg	-	831.428	4.70775	-	-	-
metab_6437	neg730	neg	-	975.49	4.69642	-	-	-
metab_6438	neg731	neg	-	691.324	4.69642	-	-	-
metab_6439	neg732	neg	-	367.158	4.72992	-	-	-
metab_6440	neg733	neg	-	773.428	4.71827	-	-	-
metab_6441	neg734	neg	-	373.257	4.71827	-	-	-
metab_6442	neg735	neg	-	215.129	4.78442	-	-	-
metab_6443	neg736	neg	-	572.312	4.78442	-	-	-
metab_6444	neg737	neg	-	415.142	4.79125	-	-	-
metab_6446	neg739	neg	-	423.237	4.80775	-	-	-
metab_6447	neg740	neg	-	425.3	4.81908	-	-	-
metab_6448	neg741	neg	-	687.322	4.87325	-	-	-
metab_6449	neg742	neg	-	605.297	4.86292	-	-	-
metab_6450	neg743	neg	-	421.259	4.87325	-	-	-
metab_6451	neg744	neg	-	713.362	4.87325	-	-	-
metab_6452	neg745	neg	-	553.243	4.88492	-	-	-
metab_6453	neg746	neg	-	893.507	4.89542	-	-	-
metab_6454	neg747	neg	-	549.338	4.91742	-	-	-
metab_6455	neg749	neg	-	715.373	4.90692	-	-	-
metab_6456	neg750	neg	-	647.312	4.92875	-	-	-
metab_6457	neg751	neg	-	479.298	4.92875	-	-	-
metab_6458	neg752	neg	-	975.579	4.96687	-	-	-
metab_6459	neg753	neg	-	742.366	4.96687	-	-	-
metab_6460	neg754	neg	-	323.186	5.01457	-	-	-
metab_6461	neg755	neg	-	938.448	5.03507	-	-	-
metab_6462	neg756	neg	-	565.335	5.0244	-	-	-
metab_6463	neg757	neg	-	455.265	5.0244	-	-	-
metab_6464	neg758	neg	-	805.492	5.04507	-	-	-
metab_6466	neg761	neg	-	698.428	5.08657	-	-	-
metab_6467	neg762	neg	-	757.379	5.0974	-	-	-
metab_6468	neg763	neg	-	873.487	5.0974	-	-	-
metab_6469	neg764	neg	-	619.307	5.12857	-	-	-
metab_6470	neg765	neg	-	409.223	5.12857	-	-	-
metab_6471	neg766	neg	-	483.21	5.1184	-	-	-
metab_6472	neg767	neg	-	890.463	5.19257	-	-	-
metab_6473	neg768	neg	-	448.305	5.21407	-	-	-
metab_6474	neg769	neg	-	395.209	5.22505	-	-	-
metab_6475	neg770	neg	-	633.299	5.22505	-	-	-
metab_6476	neg771	neg	-	841.47	5.26755	-	-	-
metab_6477	neg772	neg	-	481.315	5.23522	-	-	-
metab_6478	neg773	neg	-	896.524	5.25672	-	-	-
metab_6479	neg774	neg	-	353.197	5.27352	-	-	-
metab_6480	neg775	neg	-	439.27	5.74253	-	-	-
metab_6481	neg776	neg	-	553.319	5.27352	-	-	-
metab_6482	neg777	neg	-	696.413	5.27998	-	-	-
metab_6483	neg778	neg	-	893.508	5.31122	-	-	-
metab_6484	neg779	neg	-	799.546	5.30122	-	-	-
metab_6485	neg780	neg	-	957.567	5.36405	-	-	-
metab_6486	neg781	neg	-	477.279	5.31122	-	-	-
metab_6487	neg782	neg	-	875.5	5.35305	-	-	-
metab_6490	neg785	neg	-	833.512	5.39488	-	-	-
metab_6492	neg787	neg	-	997.59	5.42672	-	-	-
metab_6493	neg788	neg	-	610.357	5.42672	-	-	-
metab_6494	neg789	neg	-	539.306	5.45822	-	-	-
metab_6495	neg790	neg	-	635.32	5.46905	-	-	-
metab_6497	neg792	neg	-	399.22	5.50022	-	-	-
metab_6498	neg793	neg	-	865.52	5.50022	-	-	-
metab_6500	neg795	neg	-	394.243	5.53203	-	-	-
metab_6501	neg796	neg	-	357.173	5.57537	-	-	-
metab_6502	neg797	neg	-	427.316	5.5212	-	-	-
metab_6503	neg798	neg	-	371.189	5.61703	-	-	-
metab_6504	neg799	neg	-	913.535	5.58603	-	-	-
metab_6505	neg800	neg	-	801.48	5.5962	-	-	-
metab_6506	neg801	neg	-	499.236	5.60703	-	-	-
metab_6507	neg802	neg	-	413.162	5.60703	-	-	-
metab_6508	neg804	neg	-	427.215	5.66903	-	-	-
metab_6510	neg806	neg	-	507.296	5.85918	-	-	-
metab_6511	neg807	neg	-	791.506	5.7322	-	-	-
metab_6513	1,11-Undecanedicarboxylic acid	neg	C13H24O4	487.332	5.7212	-	HMDB0002327	505-52-2
metab_6516	neg812	neg	-	523.308	5.81737	-	-	-
metab_6519	neg815	neg	-	381.227	5.86935	-	-	-
metab_6521	neg817	neg	-	359.189	5.91102	-	-	-
metab_6522	neg818	neg	-	987.519	5.84852	-	-	-
metab_6526	neg822	neg	-	831.522	5.88018	-	-	-
metab_6527	neg823	neg	-	957.51	5.89035	-	-	-
metab_6528	neg824	neg	-	787.498	5.91102	-	-	-
metab_6529	neg825	neg	-	897.542	6.01385	-	-	-
metab_6530	neg826	neg	-	993.597	5.92168	-	-	-
metab_6531	neg827	neg	-	451.215	5.93168	-	-	-
metab_6532	neg828	neg	-	475.298	5.96268	-	-	-
metab_6534	neg830	neg	-	765.452	5.97252	-	-	-
metab_6535	Tetradecanedioic acid	neg	C14H26O4	257.175	5.98318	C11002	HMDB0000872	821-38-5
metab_6537	neg833	neg	-	545.313	6.01385	-	-	-
metab_6539	neg835	neg	-	505.248	6.0925	-	-	-
metab_6540	neg836	neg	-	481.35	6.06217	-	-	-
metab_6541	neg837	neg	-	856.595	6.0825	-	-	-
metab_6543	neg839	neg	-	905.58	6.0925	-	-	-
metab_6545	neg841	neg	-	368.189	6.12333	-	-	-
metab_6546	neg842	neg	-	463.304	6.14367	-	-	-
metab_6548	neg844	neg	-	797.556	6.0925	-	-	-
metab_6549	neg845	neg	-	929.613	6.23517	-	-	-
metab_6550	neg846	neg	-	957.615	6.3275	-	-	-
metab_6551	neg847	neg	-	885.606	6.23517	-	-	-
metab_6552	neg848	neg	-	879.633	6.28633	-	-	-
metab_6555	neg851	neg	-	425.247	6.34817	-	-	-
metab_6556	neg852	neg	-	499.306	6.35832	-	-	-
metab_6557	neg853	neg	-	448.306	6.34817	-	-	-
metab_6561	neg860	neg	-	963.625	6.48582	-	-	-
metab_6562	neg861	neg	-	503.333	6.51832	-	-	-
metab_6564	neg863	neg	-	445.261	6.56743	-	-	-
metab_6565	neg864	neg	-	903.575	6.52848	-	-	-
metab_6566	Oleanolic acid 3-[glucosyl-(1->4)-xyloside]	neg	C41H66O12	795.454	6.53932	-	HMDB0036357	215171-28-1
metab_6568	neg867	neg	-	995.624	6.56743	-	-	-
metab_6569	neg868	neg	-	750.496	6.63732	-	-	-
metab_6570	neg869	neg	-	467.246	6.75215	-	-	-
metab_6571	neg870	neg	-	359.243	6.61533	-	-	-
metab_6572	neg871	neg	-	851.572	6.61533	-	-	-
metab_6573	neg872	neg	-	487.237	6.70897	-	-	-
metab_6575	neg875	neg	-	897.597	6.7403	-	-	-
metab_6577	neg877	neg	-	481.351	6.76213	-	-	-
metab_6578	neg878	neg	-	849.549	6.79297	-	-	-
metab_6579	neg879	neg	-	389.196	6.8443	-	-	-
metab_6581	neg881	neg	-	342.264	6.85463	-	-	-
metab_6582	neg882	neg	-	447.275	6.88497	-	-	-
metab_6583	neg883	neg	-	315.253	6.89563	-	-	-
metab_6584	neg884	neg	-	855.591	6.90563	-	-	-
metab_6585	neg885	neg	-	688.55	6.90563	-	-	-
metab_6586	neg886	neg	-	927.603	6.9618	-	-	-
metab_6588	neg889	neg	-	869.619	7.06328	-	-	-
metab_6589	neg890	neg	-	863.635	7.09395	-	-	-
metab_6590	neg891	neg	-	481.351	7.13462	-	-	-
metab_6592	neg893	neg	-	447.307	7.17578	-	-	-
metab_6593	neg895	neg	-	565.373	7.3131	-	-	-
metab_6594	neg896	neg	-	715.48	7.19677	-	-	-
metab_6595	neg897	neg	-	767.582	7.19677	-	-	-
metab_6597	neg899	neg	-	811.644	7.30277	-	-	-
metab_6598	neg900	neg	-	391.252	7.35577	-	-	-
metab_6599	neg902	neg	-	807.611	7.30277	-	-	-
metab_6600	neg903	neg	-	374.214	7.30277	-	-	-
metab_6601	neg904	neg	-	449.29	7.3131	-	-	-
metab_6602	neg905	neg	-	741.565	7.30277	-	-	-
metab_6604	neg907	neg	-	721.364	7.35577	-	-	-
metab_6605	neg908	neg	-	791.531	7.35577	-	-	-
metab_6606	neg909	neg	-	297.152	7.38827	-	-	-
metab_6608	neg911	neg	-	979.658	7.38827	-	-	-
metab_6609	neg912	neg	-	967.652	7.4096	-	-	-
metab_6610	neg913	neg	-	479.287	7.41993	-	-	-
metab_6611	neg914	neg	-	649.4	7.46277	-	-	-
metab_6613	neg917	neg	-	499.236	7.47325	-	-	-
metab_6614	neg918	neg	-	323.258	7.4791	-	-	-
metab_6615	neg919	neg	-	370.295	7.48992	-	-	-
metab_6616	neg920	neg	-	360.238	7.50008	-	-	-
metab_6617	neg921	neg	-	747.524	7.48992	-	-	-
metab_6618	neg922	neg	-	479.334	7.51125	-	-	-
metab_6619	neg923	neg	-	433.33	7.52158	-	-	-
metab_6620	neg924	neg	-	953.653	7.53242	-	-	-
metab_6622	neg926	neg	-	551.392	7.61608	-	-	-
metab_6623	neg929	neg	-	809.596	7.68775	-	-	-
metab_6624	neg930	neg	-	857.595	7.69792	-	-	-
metab_6625	neg931	neg	-	475.341	7.67775	-	-	-
metab_6626	neg933	neg	-	687.462	7.7594	-	-	-
metab_6627	neg934	neg	-	669.508	7.58442	-	-	-
metab_6629	neg936	neg	-	881.595	7.79007	-	-	-
metab_6630	neg937	neg	-	823.638	7.7799	-	-	-
metab_6631	neg938	neg	-	353.198	7.7799	-	-	-
metab_6633	neg941	neg	-	476.277	7.86223	-	-	-
metab_6635	neg943	neg	-	493.35	7.8514	-	-	-
metab_6636	neg944	neg	-	911.61	7.9144	-	-	-
metab_6638	neg946	neg	-	465.356	7.9144	-	-	-
metab_6640	neg948	neg	-	619.393	7.9144	-	-	-
metab_6641	5(S)-HETrE	neg	C20H34O3	321.242	7.9144	-	-	-
metab_6642	neg950	neg	-	592.419	7.92573	-	-	-
metab_6643	neg952	neg	-	819.566	7.93607	-	-	-
metab_6647	neg956	neg	-	583.299	7.9474	-	-	-
metab_6648	neg957	neg	-	597.508	7.9474	-	-	-
metab_6649	neg959	neg	-	917.653	7.96807	-	-	-
metab_6650	neg961	neg	-	298.309	7.97823	-	-	-
metab_6651	neg962	neg	-	328.248	7.98873	-	-	-
metab_6652	neg963	neg	-	657.505	7.99873	-	-	-
metab_6653	neg964	neg	-	821.592	7.99873	-	-	-
metab_6654	neg965	neg	-	795.579	7.99873	-	-	-
metab_6655	neg966	neg	-	397.257	8.00907	-	-	-
metab_6656	neg967	neg	-	626.497	7.99873	-	-	-
metab_6657	neg968	neg	-	815.589	8.03973	-	-	-
metab_6662	neg973	neg	-	386.236	8.14222	-	-	-
metab_6664	neg975	neg	-	897.625	8.16272	-	-	-
metab_6665	LysoPC(16:0)	neg	C24H50NO7P	540.33	8.17322	C04230	HMDB0010382	-
metab_6666	neg977	neg	-	833.589	8.16272	-	-	-
metab_6667	neg978	neg	-	422.266	8.19372	-	-	-
metab_6668	neg979	neg	-	752.575	8.21488	-	-	-
metab_6669	neg980	neg	-	863.611	8.21488	-	-	-
metab_6670	neg981	neg	-	699.38	8.22538	-	-	-
metab_6671	neg982	neg	-	788.584	8.25772	-	-	-
metab_6673	neg984	neg	-	635.384	8.24672	-	-	-
metab_6674	neg985	neg	-	905.564	8.26805	-	-	-
metab_6675	neg986	neg	-	759.414	8.28938	-	-	-
metab_6676	neg987	neg	-	325.183	8.30022	-	-	-
metab_6677	neg989	neg	-	405.259	8.3482	-	-	-
metab_6678	neg990	neg	-	857.593	8.36953	-	-	-
metab_6679	neg991	neg	-	850.632	8.33153	-	-	-
metab_6680	neg992	neg	-	574.404	8.33808	-	-	-
metab_6681	neg993	neg	-	824.577	8.3592	-	-	-
metab_6682	neg994	neg	-	441.298	8.3482	-	-	-
metab_6683	neg995	neg	-	625.344	8.42253	-	-	-
metab_6684	neg996	neg	-	969.679	8.40153	-	-	-
metab_6685	neg997	neg	-	957.6	8.3482	-	-	-
metab_6686	neg998	neg	-	613.446	8.36953	-	-	-
metab_6687	neg999	neg	-	661.539	8.38053	-	-	-
metab_6688	neg1000	neg	-	806.566	8.38053	-	-	-
metab_6689	neg1001	neg	-	399.274	8.47537	-	-	-
metab_6690	neg1002	neg	-	655.491	8.4117	-	-	-
metab_6691	neg1003	neg	-	759.414	8.4117	-	-	-
metab_6693	neg1005	neg	-	735.493	8.48603	-	-	-
metab_6694	neg1006	neg	-	865.597	8.5087	-	-	-
metab_6695	neg1007	neg	-	809.628	8.4652	-	-	-
metab_6696	neg1008	neg	-	679.46	8.47537	-	-	-
metab_6697	neg1009	neg	-	491.37	8.5087	-	-	-
metab_6698	neg1010	neg	-	454.267	8.5087	-	-	-
metab_6699	neg1011	neg	-	451.325	8.5407	-	-	-
metab_6700	neg1012	neg	-	605.441	8.49842	-	-	-
metab_6701	neg1013	neg	-	651.516	8.49842	-	-	-
metab_6702	neg1014	neg	-	790.56	8.55087	-	-	-
metab_6703	neg1015	neg	-	851.601	8.61435	-	-	-
metab_6704	neg1016	neg	-	795.609	8.5407	-	-	-
metab_6705	neg1017	neg	-	598.382	8.57187	-	-	-
metab_6706	neg1019	neg	-	915.643	8.55087	-	-	-
metab_6707	neg1020	neg	-	973.682	8.56153	-	-	-
metab_6708	neg1021	neg	-	873.575	8.57187	-	-	-
metab_6709	neg1022	neg	-	321.279	8.63602	-	-	-
metab_6710	neg1023	neg	-	897.647	8.70018	-	-	-
metab_6711	neg1024	neg	-	567.39	8.60387	-	-	-
metab_6712	neg1025	neg	-	336.248	8.60387	-	-	-
metab_6713	neg1026	neg	-	552.344	8.65735	-	-	-
metab_6715	neg1028	neg	-	613.482	8.66852	-	-	-
metab_6717	neg1030	neg	-	755.509	8.67868	-	-	-
metab_6718	neg1031	neg	-	612.519	8.68985	-	-	-
metab_6719	neg1032	neg	-	475.34	8.71135	-	-	-
metab_6720	neg1033	neg	-	701.434	8.72202	-	-	-
metab_6721	neg1034	neg	-	683.492	8.71135	-	-	-
metab_6722	neg1035	neg	-	689.57	8.75502	-	-	-
metab_6723	neg1036	neg	-	573.508	8.76535	-	-	-
metab_6724	neg1037	neg	-	835.676	8.74385	-	-	-
metab_6725	neg1038	neg	-	755.617	8.76535	-	-	-
metab_6726	neg1039	neg	-	757.575	8.77685	-	-	-
metab_6728	neg1041	neg	-	437.325	8.77685	-	-	-
metab_6729	neg1042	neg	-	338.268	8.78702	-	-	-
metab_6730	neg1043	neg	-	827.569	8.78702	-	-	-
metab_6731	neg1044	neg	-	726.526	8.78702	-	-	-
metab_6732	neg1045	neg	-	693.473	8.84068	-	-	-
metab_6733	neg1046	neg	-	577.374	8.80852	-	-	-
metab_6735	neg1052	neg	-	795.61	8.85085	-	-	-
metab_6737	neg1054	neg	-	525.322	8.872	-	-	-
metab_6738	neg1055	neg	-	426.3	8.86202	-	-	-
metab_6739	neg1056	neg	-	409.235	8.88302	-	-	-
metab_6740	neg1057	neg	-	979.709	8.88302	-	-	-
metab_6741	neg1059	neg	-	748.606	8.90433	-	-	-
metab_6742	neg1060	neg	-	572.34	8.91433	-	-	-
metab_6743	neg1061	neg	-	836.605	8.94187	-	-	-
metab_6744	neg1062	neg	-	823.602	8.97267	-	-	-
metab_6749	neg1067	neg	-	469.325	9.11017	-	-	-
metab_6750	neg1069	neg	-	779.546	8.9835	-	-	-
metab_6751	neg1070	neg	-	511.398	8.97267	-	-	-
metab_6752	neg1071	neg	-	418.33	9.0145	-	-	-
metab_6753	neg1072	neg	-	467.276	9.02533	-	-	-
metab_6755	neg1074	neg	-	927.639	9.0775	-	-	-
metab_6756	neg1075	neg	-	765.566	9.04633	-	-	-
metab_6757	neg1076	neg	-	611.495	9.04633	-	-	-
metab_6758	neg1077	neg	-	685.5	9.04633	-	-	-
metab_6760	neg1079	neg	-	305.248	9.0885	-	-	-
metab_6761	neg1080	neg	-	459.346	9.0355	-	-	-
metab_6762	neg1081	neg	-	760.518	9.17532	-	-	-
metab_6763	neg1082	neg	-	985.678	9.11017	-	-	-
metab_6764	neg1083	neg	-	687.52	9.1205	-	-	-
metab_6765	neg1084	neg	-	805.603	9.14217	-	-	-
metab_6766	neg1087	neg	-	484.311	9.17532	-	-	-
metab_6767	neg1088	neg	-	641.494	9.18532	-	-	-
metab_6768	neg1089	neg	-	585.41	9.17532	-	-	-
metab_6769	neg1090	neg	-	683.463	9.16398	-	-	-
metab_6770	neg1091	neg	-	609.427	9.18532	-	-	-
metab_6771	neg1092	neg	-	901.675	9.17532	-	-	-
metab_6772	neg1093	neg	-	636.442	9.18532	-	-	-
metab_6773	neg1094	neg	-	331.263	9.17532	-	-	-
metab_6774	neg1095	neg	-	874.63	9.16398	-	-	-
metab_6777	neg1098	neg	-	549.406	9.19648	-	-	-
metab_6778	neg1099	neg	-	789.589	9.22832	-	-	-
metab_6779	neg1101	neg	-	362.282	9.24965	-	-	-
metab_6780	neg1102	neg	-	813.594	9.26065	-	-	-
metab_6781	neg1103	neg	-	349.25	9.27082	-	-	-
metab_6782	neg1104	neg	-	569.513	9.27082	-	-	-
metab_6783	neg1107	neg	-	255.232	9.28198	-	-	-
metab_6785	neg1109	neg	-	417.24	9.29198	-	-	-
metab_6787	neg1111	neg	-	676.586	9.31298	-	-	-
metab_6788	neg1112	neg	-	621.544	9.32365	-	-	-
metab_6790	neg1114	neg	-	493.293	9.33348	-	-	-
metab_6791	neg1116	neg	-	539.429	9.34432	-	-	-
metab_6792	neg1117	neg	-	644.418	9.45882	-	-	-
metab_6793	neg1118	neg	-	760.518	9.44882	-	-	-
metab_6794	neg1119	neg	-	811.572	9.39632	-	-	-
metab_6795	neg1121	neg	-	414.303	9.43813	-	-	-
metab_6796	neg1122	neg	-	475.376	9.45882	-	-	-
metab_6798	neg1124	neg	-	551.502	9.46947	-	-	-
metab_6799	neg1126	neg	-	696.462	9.47947	-	-	-
metab_6801	Ginkgoic acid	neg	C22H34O3	691.493	9.50013	C10794	HMDB0033897	22910-60-7
metab_6802	neg1129	neg	-	705.5	9.5318	-	-	-
metab_6803	neg1130	neg	-	720.543	9.5528	-	-	-
metab_6804	neg1131	neg	-	790.628	9.5528	-	-	-
metab_6805	neg1132	neg	-	371.257	9.5738	-	-	-
metab_6807	neg1134	neg	-	925.694	9.6053	-	-	-
metab_6808	neg1135	neg	-	905.704	9.6053	-	-	-
metab_6809	neg1136	neg	-	717.529	9.62663	-	-	-
metab_6810	neg1137	neg	-	564.388	9.6698	-	-	-
metab_6811	neg1138	neg	-	801.568	9.68097	-	-	-
metab_6812	neg1139	neg	-	603.39	9.68097	-	-	-
metab_6814	neg1141	neg	-	825.585	9.71245	-	-	-
metab_6815	neg1142	neg	-	459.342	9.74512	-	-	-
metab_6816	neg1143	neg	-	551.391	9.74512	-	-	-
metab_6817	neg1144	neg	-	353.305	9.77695	-	-	-
metab_6818	neg1145	neg	-	623.485	9.77695	-	-	-
metab_6820	neg1148	neg	-	925.708	9.77695	-	-	-
metab_6821	neg1149	neg	-	791.487	9.80945	-	-	-
metab_6822	neg1150	neg	-	587.464	9.80945	-	-	-
metab_6823	neg1151	neg	-	355.284	9.81995	-	-	-
metab_6824	neg1152	neg	-	537.318	9.80945	-	-	-
metab_6825	neg1153	neg	-	449.301	9.81995	-	-	-
metab_6827	neg1155	neg	-	659.376	9.87312	-	-	-
metab_6829	neg1159	neg	-	661.491	9.97862	-	-	-
metab_6830	neg1160	neg	-	631.485	9.98928	-	-	-
metab_6831	neg1161	neg	-	605.405	9.99927	-	-	-
metab_6832	neg1162	neg	-	694.488	9.9685	-	-	-
metab_6833	neg1163	neg	-	367.32	10.0099	-	-	-
metab_6834	neg1164	neg	-	395.315	10.0411	-	-	-
metab_6836	neg1167	neg	-	583.314	10.0309	-	-	-
metab_6837	neg1168	neg	-	809.497	10.0729	-	-	-
metab_6838	neg1169	neg	-	581.454	10.0729	-	-	-
metab_6839	neg1171	neg	-	604.501	10.1038	-	-	-
metab_6840	neg1172	neg	-	607.413	10.1038	-	-	-
metab_6841	neg1173	neg	-	983.594	10.1556	-	-	-
metab_6842	neg1174	neg	-	620.451	10.1969	-	-	-
metab_6843	neg1175	neg	-	626.533	10.1864	-	-	-
metab_6844	neg1176	neg	-	444.331	10.1969	-	-	-
metab_6845	neg1177	neg	-	481.351	10.2085	-	-	-
metab_6846	neg1178	neg	-	383.316	10.2496	-	-	-
metab_6847	neg1179	neg	-	435.346	10.2289	-	-	-
metab_6848	neg1182	neg	-	615.463	10.3524	-	-	-
metab_6849	neg1183	neg	-	744.525	10.3419	-	-	-
metab_6850	neg1184	neg	-	645.539	10.3419	-	-	-
metab_6851	neg1185	neg	-	671.493	10.3419	-	-	-
metab_6852	neg1186	neg	-	699.509	10.3524	-	-	-
metab_6854	neg1189	neg	-	647.444	10.4046	-	-	-
metab_6856	neg1192	neg	-	581.513	10.4254	-	-	-
metab_6857	neg1194	neg	-	985.609	10.4358	-	-	-
metab_6858	neg1197	neg	-	608.459	10.5484	-	-	-
metab_6859	neg1198	neg	-	634.469	10.5691	-	-	-
metab_6860	neg1199	neg	-	748.515	10.5691	-	-	-
metab_6861	neg1200	neg	-	463.377	10.5691	-	-	-
metab_6862	neg1202	neg	-	548.443	10.5591	-	-	-
metab_6863	neg1203	neg	-	566.477	10.6301	-	-	-
metab_6865	neg1205	neg	-	411.346	10.6711	-	-	-
metab_6868	neg1209	neg	-	576.473	10.7024	-	-	-
metab_6870	neg1212	neg	-	875.606	10.7639	-	-	-
metab_6872	neg1214	neg	-	935.594	10.8052	-	-	-
metab_6873	neg1216	neg	-	554.479	10.8052	-	-	-
metab_6874	neg1217	neg	-	961.609	10.8256	-	-	-
metab_6875	neg1218	neg	-	477.392	10.8562	-	-	-
metab_6876	neg1219	neg	-	546.462	10.8667	-	-	-
metab_6877	neg1220	neg	-	702.491	10.8667	-	-	-
metab_6878	neg1221	neg	-	425.362	10.9381	-	-	-
metab_6879	neg1223	neg	-	978.868	10.9989	-	-	-
metab_6881	neg1225	neg	-	493.349	10.9892	-	-	-
metab_6882	neg1226	neg	-	609.377	11.2189	-	-	-
metab_6886	neg1230	neg	-	790.532	11.1006	-	-	-
metab_6887	neg1231	neg	-	537.212	11.0906	-	-	-
metab_6891	neg1235	neg	-	708.535	11.2089	-	-	-
metab_6892	neg1236	neg	-	718.525	11.2089	-	-	-
metab_6893	neg1238	neg	-	963.625	11.3018	-	-	-
metab_6894	neg1240	neg	-	949.61	11.332	-	-	-
metab_6895	neg1241	neg	-	696.554	11.363	-	-	-
metab_6896	neg1242	neg	-	582.508	11.3896	-	-	-
metab_6897	neg1243	neg	-	703.498	11.3839	-	-	-
metab_6898	neg1244	neg	-	783.558	11.4102	-	-	-
metab_6900	neg1247	neg	-	678.505	11.7497	-	-	-
metab_6901	neg1248	neg	-	616.505	11.5229	-	-	-
metab_6903	neg1250	neg	-	681.475	11.657	-	-	-
metab_6905	neg1252	neg	-	814.602	11.5952	-	-	-
metab_6906	neg1255	neg	-	736.517	11.7092	-	-	-
metab_6907	neg1256	neg	-	703.551	11.7802	-	-	-
metab_6909	neg1258	neg	-	884.604	11.8315	-	-	-
metab_6910	neg1259	neg	-	811.588	11.893	-	-	-
metab_6912	neg1262	neg	-	724.608	12.1553	-	-	-
metab_6916	neg1266	neg	-	543.275	12.3791	-	-	-
metab_6917	neg1267	neg	-	983.838	12.5311	-	-	-
metab_6919	neg1269	neg	-	693.649	12.6023	-	-	-
metab_6920	neg1270	neg	-	702.584	12.6382	-	-	-
metab_6921	neg1271	neg	-	730.613	12.5414	-	-	-
metab_6923	neg1273	neg	-	991.901	12.8919	-	-	-
metab_6926	neg1276	neg	-	827.595	12.5414	-	-	-
metab_6945	neg1298	neg	-	352.851	14.355	-	-	-
metab_6948	neg1301	neg	-	180.912	14.366	-	-	-
metab_6949	neg1302	neg	-	248.899	14.3872	-	-	-
metab_6952	neg1305	neg	-	255.821	14.941	-	-	-
metab_6954	neg1307	neg	-	205.839	14.4292	-	-	-
metab_6958	neg1311	neg	-	96.9626	14.355	-	-	-
metab_6966	neg1319	neg	-	580.8	14.2705	-	-	-
metab_6967	neg1320	neg	-	450.843	14.2705	-	-	-
metab_6975	neg1328	neg	-	304.913	14.2705	-	-	-
metab_6977	neg1330	neg	-	442.815	14.2604	-	-	-
metab_6979	neg1332	neg	-	424.841	14.2395	-	-	-
metab_6980	neg1333	neg	-	294.885	14.2395	-	-	-
metab_6983	neg1336	neg	-	278.906	14.209	-	-	-
metab_6984	neg1337	neg	-	198.907	14.209	-	-	-
metab_6985	neg1338	neg	-	143.867	14.209	-	-	-
metab_6990	neg1343	neg	-	166.835	14.1992	-	-	-
metab_6994	neg1348	neg	-	669.266	14.1292	-	-	-
metab_6998	neg1352	neg	-	843.591	14.1292	-	-	-
metab_7001	neg1356	neg	-	983.839	12.212	-	-	-
metab_7004	neg1359	neg	-	860.645	11.9647	-	-	-
metab_7005	neg1360	neg	-	759.56	11.9647	-	-	-
metab_7006	neg1361	neg	-	610.538	11.9647	-	-	-
metab_7007	neg1362	neg	-	825.584	11.9442	-	-	-
metab_7008	neg1363	neg	-	899.555	11.9137	-	-	-
metab_7009	neg1364	neg	-	690.506	11.9235	-	-	-
metab_7010	neg1366	neg	-	583.494	11.8725	-	-	-
metab_7011	neg1368	neg	-	886.661	11.8415	-	-	-
metab_7012	neg1369	neg	-	816.617	11.821	-	-	-
metab_7014	neg1371	neg	-	609.509	11.8005	-	-	-
metab_7015	neg1372	neg	-	693.525	11.7905	-	-	-
metab_7018	neg1375	neg	-	598.539	11.7092	-	-	-
metab_7019	neg1376	neg	-	729.565	11.7497	-	-	-
metab_7020	neg1377	neg	-	627.392	11.6678	-	-	-
metab_7022	neg1381	neg	-	831.589	11.585	-	-	-
metab_7023	neg1382	neg	-	715.574	11.5643	-	-	-
metab_7024	neg1384	neg	-	873.59	11.5328	-	-	-
metab_7025	neg1385	neg	-	610.539	11.5229	-	-	-
metab_7026	neg1386	neg	-	516.388	11.4612	-	-	-
metab_7027	neg1387	neg	-	521.38	11.471	-	-	-
metab_7028	neg1389	neg	-	618.52	11.4204	-	-	-
metab_7030	neg1391	neg	-	641.509	11.2857	-	-	-
metab_7031	neg1392	neg	-	675.519	11.2857	-	-	-
metab_7032	neg1393	neg	-	989.642	11.2753	-	-	-
metab_7033	neg1395	neg	-	728.512	11.1985	-	-	-
metab_7034	neg1396	neg	-	614.534	11.1885	-	-	-
metab_7036	neg1398	neg	-	604.503	11.1885	-	-	-
metab_7037	neg1399	neg	-	877.624	11.1622	-	-	-
metab_7038	neg1400	neg	-	631.524	11.1885	-	-	-
metab_7039	neg1401	neg	-	653.509	11.08	-	-	-
metab_7040	neg1402	neg	-	637.509	11.2089	-	-	-
metab_7041	neg1403	neg	-	629.509	11.0394	-	-	-
metab_7042	neg1404	neg	-	465.393	11.0394	-	-	-
metab_7043	neg1405	neg	-	610.503	11.0394	-	-	-
metab_7044	neg1406	neg	-	568.493	10.9892	-	-	-
metab_7046	neg1408	neg	-	615.493	11.0092	-	-	-
metab_7047	neg1409	neg	-	726.498	10.9789	-	-	-
metab_7048	neg1410	neg	-	714.498	10.9082	-	-	-
metab_7049	neg1411	neg	-	675.471	10.8667	-	-	-
metab_7050	neg1412	neg	-	639.493	10.8667	-	-	-
metab_7051	neg1413	neg	-	906.615	10.8562	-	-	-
metab_7052	neg1414	neg	-	451.377	10.8562	-	-	-
metab_7053	neg1415	neg	-	571.468	10.9282	-	-	-
metab_7054	neg1416	neg	-	514.373	10.7944	-	-	-
metab_7055	neg1417	neg	-	710.473	10.7534	-	-	-
metab_7056	neg1418	neg	-	495.307	10.7024	-	-	-
metab_7057	neg1419	neg	-	699.519	10.6916	-	-	-
metab_7059	neg1422	neg	-	699.614	10.5384	-	-	-
metab_7060	neg1423	neg	-	843.591	10.5384	-	-	-
metab_7061	neg1424	neg	-	617.475	10.5279	-	-	-
metab_7063	neg1426	neg	-	729.613	10.5279	-	-	-
metab_7064	neg1427	neg	-	455.372	10.4974	-	-	-
metab_7065	neg1428	neg	-	609.506	10.4771	-	-	-
metab_7068	neg1432	neg	-	766.523	10.3836	-	-	-
metab_7069	neg1433	neg	-	533.455	10.4149	-	-	-
metab_7070	neg1434	neg	-	710.534	10.3319	-	-	-
metab_7071	neg1435	neg	-	598.451	10.3626	-	-	-
metab_7072	neg1436	neg	-	441.357	10.3524	-	-	-
metab_7073	neg1437	neg	-	681.613	10.1658	-	-	-
metab_7074	neg1438	neg	-	453.393	10.1451	-	-	-
metab_7075	neg1439	neg	-	531.439	10.1349	-	-	-
metab_7076	neg1440	neg	-	421.33	10.0623	-	-	-
metab_7077	neg1441	neg	-	369.3	10.0623	-	-	-
metab_7078	neg1442	neg	-	517.422	10.0199	-	-	-
metab_7081	neg1445	neg	-	421.271	9.83112	-	-	-
metab_7084	neg1448	neg	-	869.685	9.86228	-	-	-
metab_7086	neg1450	neg	-	731.519	9.78812	-	-	-
metab_7087	neg1451	neg	-	549.45	9.77695	-	-	-
metab_7088	neg1452	neg	-	633.472	9.80945	-	-	-
metab_7091	neg1455	neg	-	377.281	9.76678	-	-	-
metab_7092	neg1456	neg	-	419.315	9.75547	-	-	-
metab_7093	neg1457	neg	-	355.32	9.74512	-	-	-
metab_7094	neg1458	neg	-	396.347	9.74512	-	-	-
metab_7095	neg1459	neg	-	554.359	9.72362	-	-	-
metab_7096	neg1460	neg	-	425.362	9.68097	-	-	-
metab_7097	neg1461	neg	-	787.619	9.62663	-	-	-
metab_7098	neg1462	neg	-	506.241	9.65947	-	-	-
metab_7099	neg1463	neg	-	897.673	9.6483	-	-	-
metab_7100	neg1464	neg	-	671.523	9.6698	-	-	-
metab_7101	neg1466	neg	-	675.477	9.6053	-	-	-
metab_7102	neg1467	neg	-	636.446	9.58397	-	-	-
metab_7103	neg1468	neg	-	445.327	9.56297	-	-	-
metab_7106	neg1471	neg	-	609.426	9.56297	-	-	-
metab_7107	neg1472	neg	-	683.467	9.58397	-	-	-
metab_7108	neg1473	neg	-	726.528	9.54197	-	-	-
metab_7109	neg1474	neg	-	341.269	9.5213	-	-	-
metab_7110	neg1475	neg	-	420.3	9.51113	-	-	-
metab_7114	neg1480	neg	-	395.27	9.46947	-	-	-
metab_7117	sclareol	neg	C20H36O2	307.263	9.44882	C09183	HMDB0036827	515-03-7
metab_7118	neg1484	neg	-	639.555	9.43813	-	-	-
metab_7119	neg1485	neg	-	325.274	9.36515	-	-	-
metab_7120	neg1486	neg	-	549.364	9.42815	-	-	-
metab_7122	neg1489	neg	-	437.267	9.34432	-	-	-
metab_7123	neg1490	neg	-	734.628	9.31298	-	-	-
metab_7124	neg1493	neg	-	694.598	9.30298	-	-	-
metab_7125	neg1494	neg	-	981.859	9.30298	-	-	-
metab_7126	neg1495	neg	-	369.242	9.30298	-	-	-
metab_7127	neg1496	neg	-	511.471	9.28198	-	-	-
metab_7128	neg1497	neg	-	368.316	9.28198	-	-	-
metab_7129	neg1498	neg	-	428.315	9.28198	-	-	-
metab_7131	neg1500	neg	-	700.586	9.28198	-	-	-
metab_7132	neg1501	neg	-	449.266	9.28198	-	-	-
metab_7133	neg1502	neg	-	377.268	9.26065	-	-	-
metab_7134	neg1503	neg	-	561.363	9.22832	-	-	-
metab_7135	neg1504	neg	-	762.599	9.22832	-	-	-
metab_7136	neg1505	neg	-	910.646	9.19648	-	-	-
metab_7137	neg1506	neg	-	724.548	9.19648	-	-	-
metab_7138	neg1507	neg	-	443.311	9.16398	-	-	-
metab_7140	neg1509	neg	-	597.438	9.14217	-	-	-
metab_7142	neg1513	neg	-	391.224	9.13183	-	-	-
metab_7143	neg1515	neg	-	849.623	8.97267	-	-	-
metab_7144	neg1516	neg	-	695.492	8.92533	-	-	-
metab_7145	neg1517	neg	-	543.402	8.97267	-	-	-
metab_7146	neg1518	neg	-	635.524	8.94187	-	-	-
metab_7147	neg1520	neg	-	824.673	8.92533	-	-	-
metab_7148	neg1521	neg	-	801.622	8.90433	-	-	-
metab_7149	neg1522	neg	-	404.313	8.91433	-	-	-
metab_7151	neg1524	neg	-	640.394	8.94187	-	-	-
metab_7152	neg1525	neg	-	853.611	8.84068	-	-	-
metab_7153	neg1527	neg	-	581.277	8.82968	-	-	-
metab_7154	neg1528	neg	-	880.634	8.78702	-	-	-
metab_7155	neg1529	neg	-	253.217	8.79835	-	-	-
metab_7156	neg1530	neg	-	665.496	8.78702	-	-	-
metab_7157	neg1531	neg	-	503.37	8.78702	-	-	-
metab_7158	neg1532	neg	-	640.55	8.76535	-	-	-
metab_7160	neg1534	neg	-	778.633	8.77685	-	-	-
metab_7161	neg1535	neg	-	929.666	8.71135	-	-	-
metab_7162	neg1536	neg	-	789.615	8.68985	-	-	-
metab_7163	neg1537	neg	-	370.295	8.71135	-	-	-
metab_7164	neg1542	neg	-	977.688	8.63602	-	-	-
metab_7165	neg1543	neg	-	378.276	8.59285	-	-	-
metab_7166	neg1544	neg	-	415.32	8.59285	-	-	-
metab_7167	neg1545	neg	-	549.408	8.78702	-	-	-
metab_7168	neg1546	neg	-	767.638	8.59285	-	-	-
metab_7169	neg1547	neg	-	362.237	8.55087	-	-	-
metab_7170	neg1548	neg	-	771.569	8.55087	-	-	-
metab_7171	neg1549	neg	-	585.27	8.5297	-	-	-
metab_7172	neg1550	neg	-	625.398	8.5197	-	-	-
metab_7173	neg1551	neg	-	535.398	8.77685	-	-	-
metab_7174	neg1552	neg	-	571.287	8.49195	-	-	-
metab_7175	neg1553	neg	-	389.245	8.48603	-	-	-
metab_7176	neg1555	neg	-	933.675	8.40153	-	-	-
metab_7177	neg1556	neg	-	621.404	8.5297	-	-	-
metab_7178	neg1557	neg	-	301.216	8.36953	-	-	-
metab_7179	neg1558	neg	-	581.275	8.3592	-	-	-
metab_7180	neg1559	neg	-	342.264	8.3482	-	-	-
metab_7181	neg1560	neg	-	596.363	8.31055	-	-	-
metab_7182	neg1561	neg	-	696.544	8.31055	-	-	-
metab_7183	neg1562	neg	-	725.396	8.27905	-	-	-
metab_7184	neg1563	neg	-	837.597	8.26805	-	-	-
metab_7186	neg1565	neg	-	365.268	8.20388	-	-	-
metab_7187	neg1566	neg	-	913.631	8.16272	-	-	-
metab_7188	neg1567	neg	-	507.32	8.13205	-	-	-
metab_7191	neg1570	neg	-	733.596	7.97823	-	-	-
metab_7192	neg1571	neg	-	621.506	8.01923	-	-	-
metab_7193	neg1572	neg	-	599.523	7.97823	-	-	-
metab_7194	neg1573	neg	-	769.597	7.96807	-	-	-
metab_7196	neg1575	neg	-	557.272	7.95757	-	-	-
metab_7197	neg1576	neg	-	533.382	7.93607	-	-	-
metab_7198	neg1577	neg	-	623.449	7.95757	-	-	-
metab_7199	neg1578	neg	-	378.232	7.93607	-	-	-
metab_7200	neg1579	neg	-	360.237	7.93607	-	-	-
metab_7201	neg1580	neg	-	595.492	7.93607	-	-	-
metab_7202	neg1581	neg	-	297.242	7.93607	-	-	-
metab_7203	neg1582	neg	-	293.248	7.9144	-	-	-
metab_7204	neg1583	neg	-	257.212	7.9144	-	-	-
metab_7210	neg1589	neg	-	519.279	7.88323	-	-	-
metab_7212	neg1592	neg	-	479.334	7.88323	-	-	-
metab_7213	neg1593	neg	-	744.536	7.88323	-	-	-
metab_7214	neg1594	neg	-	438.262	7.90423	-	-	-
metab_7216	neg1596	neg	-	989.67	7.56342	-	-	-
metab_7217	neg1597	neg	-	497.257	7.55325	-	-	-
metab_7219	neg1601	neg	-	600.387	7.57425	-	-	-
metab_7220	neg1602	neg	-	559.324	7.54258	-	-	-
metab_7221	neg1603	neg	-	779.549	7.51125	-	-	-
metab_7222	neg1604	neg	-	767.581	7.51125	-	-	-
metab_7223	neg1605	neg	-	379.248	7.50008	-	-	-
metab_7224	neg1606	neg	-	431.283	7.44127	-	-	-
metab_7225	neg1607	neg	-	459.309	7.4311	-	-	-
metab_7226	neg1609	neg	-	623.449	7.47325	-	-	-
metab_7227	neg1610	neg	-	524.308	7.38827	-	-	-
metab_7228	neg1611	neg	-	521.336	7.36693	-	-	-
metab_7229	neg1612	neg	-	755.514	7.35577	-	-	-
metab_7230	neg1613	neg	-	586.346	7.36693	-	-	-
metab_7232	neg1615	neg	-	700.43	7.3456	-	-	-
metab_7233	neg1616	neg	-	845.628	7.3456	-	-	-
metab_7234	neg1617	neg	-	761.491	7.33443	-	-	-
metab_7235	neg1618	neg	-	793.593	7.33443	-	-	-
metab_7237	neg1620	neg	-	293.211	7.30277	-	-	-
metab_7238	neg1621	neg	-	329.186	7.29177	-	-	-
metab_7239	neg1622	neg	-	941.683	7.35577	-	-	-
metab_7240	neg1623	neg	-	619.417	7.28127	-	-	-
metab_7241	neg1624	neg	-	341.233	7.28127	-	-	-
metab_7242	neg1625	neg	-	671.524	7.28127	-	-	-
metab_7243	neg1626	neg	-	589.37	7.27027	-	-	-
metab_7244	neg1627	neg	-	358.223	7.27027	-	-	-
metab_7245	neg1628	neg	-	907.699	7.28127	-	-	-
metab_7246	neg1629	neg	-	705.435	7.30277	-	-	-
metab_7247	neg1631	neg	-	807.545	7.21777	-	-	-
metab_7248	neg1633	neg	-	725.497	7.21777	-	-	-
metab_7249	neg1634	neg	-	580.331	7.23877	-	-	-
metab_7250	neg1635	neg	-	831.55	7.21777	-	-	-
metab_7251	neg1636	neg	-	883.609	7.22777	-	-	-
metab_7253	neg1638	neg	-	451.305	7.2071	-	-	-
metab_7254	neg1639	neg	-	269.211	7.18595	-	-	-
metab_7258	neg1643	neg	-	935.649	7.17578	-	-	-
metab_7259	neg1644	neg	-	985.648	7.17578	-	-	-
metab_7261	neg1646	neg	-	523.36	7.17578	-	-	-
metab_7262	neg1647	neg	-	897.638	7.13462	-	-	-
metab_7263	neg1648	neg	-	531.33	7.10378	-	-	-
metab_7264	neg1649	neg	-	688.547	7.09395	-	-	-
metab_7265	neg1650	neg	-	707.545	7.09395	-	-	-
metab_7266	neg1651	neg	-	849.619	7.08345	-	-	-
metab_7267	neg1652	neg	-	931.639	7.00262	-	-	-
metab_7268	neg1653	neg	-	641.461	6.89563	-	-	-
metab_7271	neg1656	neg	-	477.32	6.85463	-	-	-
metab_7272	neg1657	neg	-	503.335	6.86463	-	-	-
metab_7273	neg1658	neg	-	679.392	6.86463	-	-	-
metab_7274	neg1659	neg	-	395.188	6.8443	-	-	-
metab_7275	neg1660	neg	-	567.387	6.83413	-	-	-
metab_7276	neg1661	neg	-	535.31	6.83413	-	-	-
metab_7277	neg1662	neg	-	565.371	6.79297	-	-	-
metab_7278	neg1664	neg	-	915.602	6.66797	-	-	-
metab_7279	neg1665	neg	-	763.482	6.66797	-	-	-
metab_7280	neg1666	neg	-	871.542	6.66797	-	-	-
metab_7281	neg1667	neg	-	939.569	6.65797	-	-	-
metab_7282	neg1668	neg	-	373.204	6.66797	-	-	-
metab_7283	neg1669	neg	-	905.579	6.64763	-	-	-
metab_7284	neg1670	neg	-	309.206	6.61533	-	-	-
metab_7286	neg1672	neg	-	801.465	6.62108	-	-	-
metab_7287	neg1674	neg	-	877.552	6.51832	-	-	-
metab_7288	neg1675	neg	-	379.212	6.50715	-	-	-
metab_7289	neg1676	neg	-	417.263	6.50715	-	-	-
metab_7290	neg1677	neg	-	333.206	6.50715	-	-	-
metab_7291	neg1678	neg	-	495.33	6.49698	-	-	-
metab_7292	neg1679	neg	-	541.369	6.47565	-	-	-
metab_7293	neg1680	neg	-	626.345	6.52848	-	-	-
metab_7294	neg1681	neg	-	528.311	6.44282	-	-	-
metab_7295	neg1682	neg	-	511.323	6.48582	-	-	-
metab_7296	neg1683	neg	-	669.405	6.43265	-	-	-
metab_7298	neg1686	neg	-	385.258	6.41148	-	-	-
metab_7299	neg1687	neg	-	381.262	6.39032	-	-	-
metab_7300	neg1688	neg	-	549.338	6.40048	-	-	-
metab_7301	neg1689	neg	-	481.35	6.37932	-	-	-
metab_7302	neg1690	neg	-	439.27	6.37932	-	-	-
metab_7303	neg1691	neg	-	367.157	6.34817	-	-	-
metab_7305	neg1693	neg	-	877.614	6.29633	-	-	-
metab_7306	neg1695	neg	-	943.598	6.28633	-	-	-
metab_7307	neg1696	neg	-	482.285	6.2555	-	-	-
metab_7308	neg1697	neg	-	393.227	6.23517	-	-	-
metab_7309	neg1698	neg	-	537.326	6.3275	-	-	-
metab_7310	neg1699	neg	-	851.637	6.23517	-	-	-
metab_7311	neg1700	neg	-	703.514	6.22517	-	-	-
metab_7313	neg1702	neg	-	760.476	6.1945	-	-	-
metab_7315	neg1704	neg	-	799.571	6.1845	-	-	-
metab_7319	neg1708	neg	-	448.305	6.07217	-	-	-
metab_7320	neg1709	neg	-	821.486	6.05652	-	-	-
metab_7321	neg1710	neg	-	923.588	6.0506	-	-	-
metab_7322	neg1711	neg	-	845.613	6.03452	-	-	-
metab_7325	neg1714	neg	-	864.537	5.93168	-	-	-
metab_7326	neg1715	neg	-	819.551	5.95218	-	-	-
metab_7327	neg1716	neg	-	829.616	5.96268	-	-	-
metab_7328	neg1717	neg	-	901.549	5.91102	-	-	-
metab_7329	neg1718	neg	-	817.518	6.07217	-	-	-
metab_7330	neg1719	neg	-	795.454	5.90102	-	-	-
metab_7331	neg1720	neg	-	960.519	5.90102	-	-	-
metab_7332	neg1721	neg	-	335.222	5.89035	-	-	-
metab_7334	neg1723	neg	-	777.427	5.84852	-	-	-
metab_7336	neg1725	neg	-	461.257	5.86935	-	-	-
metab_7337	neg1726	neg	-	305.175	5.82752	-	-	-
metab_7338	neg1727	neg	-	893.537	5.81737	-	-	-
metab_7340	neg1729	neg	-	584.331	5.79618	-	-	-
metab_7342	neg1731	neg	-	483.242	5.75353	-	-	-
metab_7344	neg1733	neg	-	521.343	5.7747	-	-	-
metab_7345	neg1734	neg	-	397.204	5.7747	-	-	-
metab_7346	neg1735	neg	-	468.26	5.7112	-	-	-
metab_7348	neg1738	neg	-	840.491	5.7112	-	-	-
metab_7349	neg1739	neg	-	431.243	5.67953	-	-	-
metab_7351	neg1742	neg	-	906.469	5.61703	-	-	-
metab_7352	neg1743	neg	-	619.278	5.7002	-	-	-
metab_7353	neg1744	neg	-	366.173	5.60703	-	-	-
metab_7354	neg1745	neg	-	471.241	5.54415	-	-	-
metab_7355	neg1746	neg	-	551.304	5.55453	-	-	-
metab_7357	neg1748	neg	-	991.571	5.50022	-	-	-
metab_7358	neg1749	neg	-	335.185	5.47905	-	-	-
metab_7359	neg1750	neg	-	569.321	5.46905	-	-	-
metab_7360	neg1751	neg	-	291.159	5.46905	-	-	-
metab_7362	neg1753	neg	-	356.243	5.45822	-	-	-
metab_7363	neg1754	neg	-	791.439	5.44805	-	-	-
metab_7364	neg1755	neg	-	395.189	5.44805	-	-	-
metab_7365	neg1756	neg	-	963.596	5.54415	-	-	-
metab_7366	neg1757	neg	-	675.304	5.41588	-	-	-
metab_7367	neg1758	neg	-	919.55	5.40572	-	-	-
metab_7368	neg1759	neg	-	390.212	5.45822	-	-	-
metab_7369	neg1760	neg	-	375.184	5.42672	-	-	-
metab_7370	neg1763	neg	-	916.526	5.35305	-	-	-
metab_7371	neg1764	neg	-	959.59	5.29022	-	-	-
metab_7372	neg1765	neg	-	363.183	5.32205	-	-	-
metab_7374	neg1767	neg	-	510.253	5.26755	-	-	-
metab_7375	neg1769	neg	-	799.466	5.22505	-	-	-
metab_7376	neg1770	neg	-	487.236	5.24638	-	-	-
metab_7377	neg1771	neg	-	559.383	5.21407	-	-	-
metab_7378	neg1772	neg	-	976.515	5.21407	-	-	-
metab_7380	neg1774	neg	-	673.337	5.22505	-	-	-
metab_7381	neg1775	neg	-	551.304	5.22505	-	-	-
metab_7382	neg1776	neg	-	701.39	5.18223	-	-	-
metab_7383	neg1777	neg	-	885.499	5.18223	-	-	-
metab_7384	neg1778	neg	-	905.545	5.18223	-	-	-
metab_7385	neg1779	neg	-	941.479	5.21407	-	-	-
metab_7386	neg1780	neg	-	993.573	5.16107	-	-	-
metab_7387	neg1781	neg	-	351.181	5.17123	-	-	-
metab_7389	neg1783	neg	-	395.242	5.16107	-	-	-
metab_7390	neg1784	neg	-	617.298	5.13957	-	-	-
metab_7391	neg1785	neg	-	773.446	5.0974	-	-	-
metab_7392	neg1786	neg	-	745.363	5.0974	-	-	-
metab_7393	neg1787	neg	-	621.292	5.18223	-	-	-
metab_7394	neg1788	neg	-	399.147	5.13957	-	-	-
metab_7395	neg1789	neg	-	855.473	5.0764	-	-	-
metab_7396	neg1790	neg	-	875.5	5.0764	-	-	-
metab_7398	neg1792	neg	-	415.216	5.04507	-	-	-
metab_7400	neg1794	neg	-	823.5	4.9829	-	-	-
metab_7401	neg1795	neg	-	609.327	4.9829	-	-	-
metab_7402	neg1796	neg	-	913.534	4.96687	-	-	-
metab_7403	neg1797	neg	-	505.25	4.97283	-	-	-
metab_7404	neg1798	neg	-	895.519	4.96057	-	-	-
metab_7405	neg1799	neg	-	793.419	4.9504	-	-	-
metab_7406	neg1800	neg	-	883.494	4.93925	-	-	-
metab_7407	neg1801	neg	-	963.536	4.91742	-	-	-
metab_7408	neg1802	neg	-	629.226	4.91742	-	-	-
metab_7410	neg1804	neg	-	464.182	4.87325	-	-	-
metab_7411	neg1805	neg	-	839.411	4.86292	-	-	-
metab_7412	neg1806	neg	-	408.222	4.86292	-	-	-
metab_7413	neg1807	neg	-	531.223	4.87325	-	-	-
metab_7414	neg1808	neg	-	979.53	4.86292	-	-	-
metab_7416	neg1811	neg	-	415.268	4.82958	-	-	-
metab_7417	neg1813	neg	-	371.189	4.81908	-	-	-
metab_7418	neg1814	neg	-	379.211	4.84092	-	-	-
metab_7419	neg1815	neg	-	533.343	4.76275	-	-	-
metab_7421	neg1818	neg	-	583.294	4.76275	-	-	-
metab_7422	neg1819	neg	-	801.342	4.79735	-	-	-
metab_7423	neg1820	neg	-	421.153	4.79125	-	-	-
metab_7424	neg1821	neg	-	703.268	4.79125	-	-	-
metab_7425	neg1822	neg	-	865.503	4.72992	-	-	-
metab_7426	neg1823	neg	-	919.484	4.72992	-	-	-
metab_7427	neg1824	neg	-	745.336	4.71827	-	-	-
metab_7428	neg1825	neg	-	683.298	4.69642	-	-	-
metab_7429	neg1826	neg	-	773.376	4.69642	-	-	-
metab_7430	neg1827	neg	-	462.209	4.68608	-	-	-
metab_7431	neg1828	neg	-	807.505	4.68608	-	-	-
metab_7432	neg1829	neg	-	347.15	4.67458	-	-	-
metab_7433	neg1830	neg	-	257.081	4.69642	-	-	-
metab_7434	neg1832	neg	-	371.149	4.6526	-	-	-
metab_7435	neg1833	neg	-	809.456	4.63077	-	-	-
metab_7436	neg1834	neg	-	889.392	4.63077	-	-	-
metab_7437	neg1835	neg	-	467.263	4.63077	-	-	-
metab_7438	neg1836	neg	-	444.223	4.62043	-	-	-
metab_7439	neg1837	neg	-	432.233	4.60893	-	-	-
metab_7440	neg1838	neg	-	645.293	4.60893	-	-	-
metab_7441	neg1839	neg	-	351.215	4.60893	-	-	-
metab_7443	neg1841	neg	-	783.359	4.59843	-	-	-
metab_7444	neg1842	neg	-	897.465	4.58677	-	-	-
metab_7445	neg1843	neg	-	439.234	4.55443	-	-	-
metab_7447	neg1845	neg	-	723.331	4.52077	-	-	-
metab_7448	neg1846	neg	-	549.298	4.5321	-	-	-
metab_7449	neg1847	neg	-	483.229	4.5321	-	-	-
metab_7450	neg1848	neg	-	963.484	4.49877	-	-	-
metab_7451	neg1849	neg	-	597.245	4.49877	-	-	-
metab_7452	neg1850	neg	-	735.332	4.49877	-	-	-
metab_7453	neg1851	neg	-	847.486	4.48843	-	-	-
metab_7455	neg1853	neg	-	373.186	4.46643	-	-	-
metab_7456	neg1855	neg	-	809.401	4.45477	-	-	-
metab_7457	neg1856	neg	-	849.419	4.42193	-	-	-
metab_7458	neg1857	neg	-	494.286	4.39977	-	-	-
metab_7459	neg1859	neg	-	407.175	4.36595	-	-	-
metab_7460	neg1860	neg	-	789.376	4.38828	-	-	-
metab_7461	neg1861	neg	-	641.316	4.36595	-	-	-
metab_7462	neg1862	neg	-	740.327	4.34395	-	-	-
metab_7463	neg1863	neg	-	377.124	4.34395	-	-	-
metab_7464	neg1864	neg	-	515.192	4.34395	-	-	-
metab_7465	neg1865	neg	-	468.213	4.34395	-	-	-
metab_7466	neg1866	neg	-	377.163	4.32162	-	-	-
metab_7467	neg1867	neg	-	349.129	4.31128	-	-	-
metab_7468	neg1868	neg	-	711.316	4.32162	-	-	-
metab_7469	neg1869	neg	-	691.313	4.31128	-	-	-
metab_7471	neg1871	neg	-	743.322	4.29962	-	-	-
metab_7472	neg1873	neg	-	359.17	4.26695	-	-	-
metab_7473	neg1875	neg	-	727.323	4.25512	-	-	-
metab_7474	neg1876	neg	-	563.313	4.42193	-	-	-
metab_7475	Sebacic acid	neg	C10H18O4	201.113	4.25512	C08277	HMDB0000792	111-20-6
metab_7476	neg1878	neg	-	977.452	4.22212	-	-	-
metab_7478	neg1880	neg	-	621.295	4.21028	-	-	-
metab_7479	neg1881	neg	-	371.171	4.21028	-	-	-
metab_7480	neg1882	neg	-	526.247	4.19978	-	-	-
metab_7481	neg1883	neg	-	441.206	4.22212	-	-	-
metab_7482	neg1884	neg	-	271.155	4.18778	-	-	-
metab_7483	neg1885	neg	-	583.346	4.18778	-	-	-
metab_7484	neg1886	neg	-	762.347	4.16545	-	-	-
metab_7485	neg1887	neg	-	571.273	4.14312	-	-	-
metab_7486	neg1888	neg	-	429.195	4.14312	-	-	-
metab_7487	neg1889	neg	-	317.195	4.14312	-	-	-
metab_7488	neg1890	neg	-	775.368	4.0433	-	-	-
metab_7489	neg1891	neg	-	685.306	4.08813	-	-	-
metab_7490	neg1892	neg	-	484.251	3.9988	-	-	-
metab_7491	neg1894	neg	-	287.15	4.0093	-	-	-
metab_7492	neg1895	neg	-	283.118	3.97647	-	-	-
metab_7494	neg1897	neg	-	603.291	3.95447	-	-	-
metab_7495	neg1898	neg	-	779.35	3.95447	-	-	-
metab_7496	neg1899	neg	-	823.482	3.9323	-	-	-
metab_7497	neg1900	neg	-	701.306	3.9428	-	-	-
metab_7498	neg1902	neg	-	443.218	3.9208	-	-	-
metab_7499	neg1903	neg	-	800.37	3.9208	-	-	-
metab_7502	neg1906	neg	-	775.377	3.8988	-	-	-
metab_7503	neg1907	neg	-	387.157	3.91047	-	-	-
metab_7504	neg1908	neg	-	415.231	3.84582	-	-	-
metab_7506	neg1910	neg	-	257.13	3.82447	-	-	-
metab_7508	neg1912	neg	-	927.485	3.81415	-	-	-
metab_7509	neg1913	neg	-	933.408	3.80398	-	-	-
metab_7510	neg1914	neg	-	821.377	3.80398	-	-	-
metab_7511	neg1915	neg	-	255.089	3.88847	-	-	-
metab_7512	neg1916	neg	-	905.433	3.78332	-	-	-
metab_7513	neg1917	neg	-	975.406	3.77265	-	-	-
metab_7514	neg1918	neg	-	493.242	3.74148	-	-	-
metab_7515	neg1919	neg	-	245.139	3.70848	-	-	-
metab_7516	neg1920	neg	-	452.138	3.72015	-	-	-
metab_7517	neg1921	neg	-	777.407	3.69815	-	-	-
metab_7519	neg1923	neg	-	896.501	3.67598	-	-	-
metab_7520	neg1924	neg	-	380.145	3.67598	-	-	-
metab_7521	Azelaic acid	neg	C9H16O4	187.098	3.67598	C08261	HMDB0000784	123-99-9
metab_7522	neg1926	neg	-	385.168	3.67598	-	-	-
metab_7523	neg1927	neg	-	763.336	3.66415	-	-	-
metab_7524	neg1928	neg	-	520.228	3.66415	-	-	-
metab_7526	neg1930	neg	-	672.313	3.63098	-	-	-
metab_7527	neg1931	neg	-	609.327	3.63098	-	-	-
metab_7528	neg1932	neg	-	931.426	3.61898	-	-	-
metab_7529	neg1933	neg	-	735.308	3.60848	-	-	-
metab_7530	neg1934	neg	-	811.441	3.64148	-	-	-
metab_7531	neg1936	neg	-	383.155	3.60848	-	-	-
metab_7532	neg1937	neg	-	487.235	3.60848	-	-	-
metab_7533	neg1938	neg	-	275.139	3.59648	-	-	-
metab_7534	neg1940	neg	-	537.161	3.55132	-	-	-
metab_7535	neg1941	neg	-	525.208	3.58583	-	-	-
metab_7536	neg1942	neg	-	799.349	3.65365	-	-	-
metab_7537	neg1943	neg	-	765.332	3.58583	-	-	-
metab_7538	neg1944	neg	-	453.136	3.54083	-	-	-
metab_7539	neg1945	neg	-	220.098	3.55132	-	-	-
metab_7540	neg1946	neg	-	907.398	3.55132	-	-	-
metab_7541	neg1947	neg	-	538.236	3.57382	-	-	-
metab_7542	neg1948	neg	-	385.145	3.54083	-	-	-
metab_7543	neg1949	neg	-	475.219	3.54083	-	-	-
metab_7544	neg1950	neg	-	605.295	3.52867	-	-	-
metab_7545	neg1951	neg	-	567.313	3.506	-	-	-
metab_7546	neg1952	neg	-	240.075	3.506	-	-	-
metab_7547	neg1953	neg	-	389.123	3.52867	-	-	-
metab_7548	neg1954	neg	-	677.285	3.44967	-	-	-
metab_7549	neg1955	neg	-	599.338	3.46033	-	-	-
metab_7550	neg1956	neg	-	383.18	3.44967	-	-	-
metab_7551	neg1957	neg	-	877.282	3.46033	-	-	-
metab_7552	neg1958	neg	-	385.092	3.40433	-	-	-
metab_7553	neg1959	neg	-	959.474	3.38167	-	-	-
metab_7554	neg1960	neg	-	658.377	3.38167	-	-	-
metab_7555	neg1961	neg	-	683.297	3.39217	-	-	-
metab_7556	neg1962	neg	-	317.137	3.34717	-	-	-
metab_7557	neg1963	neg	-	144.046	3.34717	-	-	-
metab_7558	neg1964	neg	-	404.227	3.3365	-	-	-
metab_7559	neg1965	neg	-	983.385	3.3245	-	-	-
metab_7560	neg1966	neg	-	949.412	3.3245	-	-	-
metab_7562	neg1968	neg	-	335.16	3.3245	-	-	-
metab_7563	neg1969	neg	-	677.34	3.3365	-	-	-
metab_7564	neg1971	neg	-	287.185	3.3245	-	-	-
metab_7565	neg1972	neg	-	977.431	3.30168	-	-	-
metab_7566	neg1973	neg	-	381.101	3.29117	-	-	-
metab_7567	neg1974	neg	-	468.244	3.25568	-	-	-
metab_7568	neg1975	neg	-	310.129	3.27883	-	-	-
metab_7569	neg1976	neg	-	517.176	3.15318	-	-	-
metab_7570	neg1977	neg	-	665.28	3.17585	-	-	-
metab_7571	neg1978	neg	-	546.191	3.11852	-	-	-
metab_7572	neg1979	neg	-	413.172	3.09602	-	-	-
metab_7573	neg1980	neg	-	607.253	3.07335	-	-	-
metab_7574	neg1981	neg	-	471.211	3.08535	-	-	-
metab_7575	neg1982	neg	-	544.246	3.07335	-	-	-
metab_7576	neg1983	neg	-	115.078	3.02837	-	-	-
metab_7577	3,3-Dimethylglutaric acid	neg	C7H12O4	159.067	3.02837	-	HMDB0002441	4839-46-7
metab_7578	neg1985	neg	-	338.159	3.00568	-	-	-
metab_7579	neg1986	neg	-	669.268	2.98302	-	-	-
metab_7580	neg1987	neg	-	965.45	2.93753	-	-	-
metab_7581	neg1988	neg	-	783.327	2.9602	-	-	-
metab_7582	neg1989	neg	-	621.279	2.91437	-	-	-
metab_7583	neg1990	neg	-	509.161	2.93753	-	-	-
metab_7584	neg1991	neg	-	195.066	2.9037	-	-	-
metab_7585	neg1992	neg	-	505.209	2.89137	-	-	-
metab_7586	neg1994	neg	-	849.362	2.82187	-	-	-
metab_7587	neg1995	neg	-	767.426	2.82187	-	-	-
metab_7588	neg1996	neg	-	250.108	2.82187	-	-	-
metab_7589	neg1997	neg	-	381.19	2.82187	-	-	-
metab_7590	neg1998	neg	-	383.09	2.8112	-	-	-
metab_7591	neg1999	neg	-	439.158	2.85753	-	-	-
metab_7592	neg2000	neg	-	547.224	2.7522	-	-	-
metab_7593	neg2001	neg	-	749.31	2.7647	-	-	-
metab_7594	neg2002	neg	-	415.103	2.7647	-	-	-
metab_7595	neg2003	neg	-	679.374	2.71838	-	-	-
metab_7596	neg2004	neg	-	503.201	2.69522	-	-	-
metab_7597	neg2006	neg	-	649.263	2.64855	-	-	-
metab_7598	neg2007	neg	-	516.211	2.64855	-	-	-
metab_7599	neg2011	neg	-	299.148	2.63605	-	-	-
metab_7600	neg2013	neg	-	458.001	2.63605	-	-	-
metab_7601	neg2014	neg	-	443.009	2.63605	-	-	-
metab_7602	neg2016	neg	-	245.048	2.62555	-	-	-
metab_7604	neg2019	neg	-	683.183	2.63605	-	-	-
metab_7605	neg2020	neg	-	415.231	2.63605	-	-	-
metab_7606	neg2021	neg	-	333.104	2.83453	-	-	-
metab_7607	neg2024	neg	-	400.182	2.58988	-	-	-
metab_7608	neg2025	neg	-	591.319	2.60238	-	-	-
metab_7609	neg2026	neg	-	497.191	2.68272	-	-	-
metab_7610	neg2027	neg	-	359.16	2.60238	-	-	-
metab_7611	neg2029	neg	-	129.057	2.56688	-	-	-
metab_7612	neg2030	neg	-	345.108	2.62555	-	-	-
metab_7613	neg2031	neg	-	747.323	2.56688	-	-	-
metab_7614	neg2032	neg	-	585.284	2.55622	-	-	-
metab_7615	neg2033	neg	-	243.171	2.52055	-	-	-
metab_7616	neg2034	neg	-	757.298	2.53305	-	-	-
metab_7617	neg2035	neg	-	590.251	2.50988	-	-	-
metab_7618	neg2036	neg	-	385.108	2.44257	-	-	-
metab_7619	neg2037	neg	-	373.107	2.44257	-	-	-
metab_7620	neg2038	neg	-	446.164	2.43138	-	-	-
metab_7623	neg2041	neg	-	438.188	2.38823	-	-	-
metab_7624	neg2042	neg	-	536.177	2.38823	-	-	-
metab_7625	neg2043	neg	-	190.054	2.38823	-	-	-
metab_7626	neg2044	neg	-	781.324	2.32698	-	-	-
metab_7627	neg2045	neg	-	547.197	2.32698	-	-	-
metab_7628	neg2046	neg	-	413.186	2.32698	-	-	-
metab_7629	neg2047	neg	-	225.078	2.29773	-	-	-
metab_7630	neg2048	neg	-	229.155	2.29773	-	-	-
metab_7631	neg2049	neg	-	694.282	2.28573	-	-	-
metab_7632	neg2050	neg	-	429.16	2.29773	-	-	-
metab_7633	neg2051	neg	-	227.139	2.27523	-	-	-
metab_7634	neg2052	neg	-	777.325	2.54372	-	-	-
metab_7635	neg2053	neg	-	881.376	2.25257	-	-	-
metab_7636	neg2054	neg	-	252.087	2.25257	-	-	-
metab_7637	neg2055	neg	-	568.994	0.609833	-	-	-
metab_7638	neg2056	neg	-	469.203	0.609833	-	-	-
metab_7639	neg2057	neg	-	481.107	0.609833	-	-	-
metab_7640	neg2058	neg	-	397.146	0.609833	-	-	-
metab_7641	neg2059	neg	-	199.805	0.18895	-	-	-
metab_7642	neg2060	neg	-	175.965	0.5835	-	-	-
metab_7643	neg2061	neg	-	495.179	0.689667	-	-	-
metab_7644	neg2062	neg	-	526.176	0.689667	-	-	-
metab_7645	neg2063	neg	-	519.155	0.689667	-	-	-
metab_7649	neg2067	neg	-	378.113	0.689667	-	-	-
metab_7650	neg2068	neg	-	221.067	0.689667	-	-	-
metab_7651	neg2069	neg	-	471.075	0.725167	-	-	-
metab_7652	neg2070	neg	-	114.991	0.73565	-	-	-
metab_7654	neg2072	neg	-	251.989	0.73565	-	-	-
metab_7655	neg2073	neg	-	333.127	0.74815	-	-	-
metab_7656	neg2074	neg	-	332.107	0.78215	-	-	-
metab_7657	N-Acetylgalactosamine	neg	C8H15NO6	266.088	0.73565	C01074	HMDB0000212	1811-31-0
metab_7658	neg2076	neg	-	158.979	0.73565	-	-	-
metab_7659	neg2077	neg	-	365.076	0.78215	-	-	-
metab_7660	neg2078	neg	-	133.051	0.771317	-	-	-
metab_7661	neg2079	neg	-	478.177	0.78215	-	-	-
metab_7662	neg2081	neg	-	328.107	0.840483	-	-	-
metab_7663	neg2082	neg	-	269.087	0.80515	-	-	-
metab_7665	neg2084	neg	-	294.155	0.81765	-	-	-
metab_7666	neg2085	neg	-	369.131	0.82815	-	-	-
metab_7667	neg2086	neg	-	351.176	0.840483	-	-	-
metab_7668	neg2087	neg	-	401.152	0.840483	-	-	-
metab_7673	neg2092	neg	-	465.172	0.863817	-	-	-
metab_7676	neg2095	neg	-	344.133	0.840483	-	-	-
metab_7677	neg2096	neg	-	374.155	0.840483	-	-	-
metab_7680	Uric acid	neg	C5H4N4O3	167.022	0.97865	C00366	HMDB0000289	69-93-2
metab_7683	neg2102	neg	-	534.18	0.98915	-	-	-
metab_7684	neg2103	neg	-	324.097	0.98915	-	-	-
metab_7685	neg2104	neg	-	442.123	1.00098	-	-	-
metab_7686	neg2105	neg	-	316.105	1.00098	-	-	-
metab_7687	neg2106	neg	-	329.115	1.00098	-	-	-
metab_7688	neg2107	neg	-	414.156	1.00098	-	-	-
metab_7689	neg2108	neg	-	452.154	1.01132	-	-	-
metab_7690	neg2109	neg	-	303.081	1.00098	-	-	-
metab_7691	neg2110	neg	-	191.02	1.00098	-	-	-
metab_7692	N-Acetylneuraminic acid	neg	C11H19NO9	290.087	1.00098	C19910;C00270	HMDB0000230	131-48-6
metab_7693	neg2112	neg	-	513.152	1.02432	-	-	-
metab_7695	neg2114	neg	-	508.179	1.00098	-	-	-
metab_7697	neg2116	neg	-	143.072	0.81765	-	-	-
metab_7698	neg2117	neg	-	122.026	0.78215	-	-	-
metab_7699	neg2118	neg	-	676.233	1.0348	-	-	-
metab_7700	neg2119	neg	-	385.101	1.0473	-	-	-
metab_7701	neg2120	neg	-	358.16	1.0473	-	-	-
metab_7702	neg2121	neg	-	175.025	1.0578	-	-	-
metab_7703	neg2122	neg	-	601.166	1.0578	-	-	-
metab_7704	neg2123	neg	-	222.041	1.0578	-	-	-
metab_7705	neg2124	neg	-	457.162	1.0473	-	-	-
metab_7706	2'-Deoxyuridine	neg	C9H12N2O5	227.067	1.0473	C00526	-	-
metab_7707	neg2126	neg	-	231.134	1.1153	-	-	-
metab_7708	neg2127	neg	-	495.173	1.0578	-	-	-
metab_7709	neg2128	neg	-	369.104	0.73565	-	-	-
metab_7710	neg2129	neg	-	130.088	1.10297	-	-	-
metab_7711	neg2130	neg	-	309.022	0.73565	-	-	-
metab_7712	neg2131	neg	-	375.116	1.1153	-	-	-
metab_7713	neg2132	neg	-	432.152	1.12563	-	-	-
metab_7714	neg2133	neg	-	398.151	1.12563	-	-	-
metab_7715	neg2134	neg	-	125.037	1.1483	-	-	-
metab_7716	neg2135	neg	-	314.09	1.12563	-	-	-
metab_7717	neg2136	neg	-	464.201	1.18447	-	-	-
metab_7718	neg2137	neg	-	343.068	1.19497	-	-	-
metab_7719	neg2138	neg	-	468.15	1.23197	-	-	-
metab_7720	neg2139	neg	-	304.913	0.4153	-	-	-
metab_7721	neg2140	neg	-	170.884	0.282783	-	-	-
metab_7722	neg2141	neg	-	208.936	0.33115	-	-	-
metab_7723	neg2142	neg	-	350.108	0.440433	-	-	-
metab_7724	neg2143	neg	-	288.936	0.4633	-	-	-
metab_7725	neg2144	neg	-	311.875	0.532767	-	-	-
metab_7727	neg2146	neg	-	154.902	0.5835	-	-	-
metab_7730	neg2149	neg	-	532.791	0.6205	-	-	-
metab_7731	L-Histidine	neg	C6H9N3O2	154.062	0.632833	C00135	HMDB0000177	71-00-1
metab_7732	L-Aspartic Acid	neg	C4H7NO4	132.031	0.643667	C00049	HMDB0000191	56-84-8
metab_7733	neg2153	neg	-	284.098	0.643667	-	-	-
metab_7734	neg2154	neg	-	243.02	0.656	-	-	-
metab_7735	neg2155	neg	-	277.033	0.656	-	-	-
metab_7737	neg2157	neg	-	290.088	0.689667	-	-	-
metab_7738	neg2158	neg	-	429.135	0.689667	-	-	-
metab_7739	neg2159	neg	-	464.147	0.689667	-	-	-
metab_7740	neg2160	neg	-	128.96	0.73565	-	-	-
metab_7741	neg2161	neg	-	445.155	0.74815	-	-	-
metab_7742	neg2162	neg	-	209.067	0.74815	-	-	-
metab_7743	neg2163	neg	-	200.034	0.75865	-	-	-
metab_7744	neg2164	neg	-	111.021	0.771317	-	-	-
metab_7745	neg2165	neg	-	296.134	0.771317	-	-	-
metab_7746	neg2166	neg	-	266.124	0.771317	-	-	-
metab_7747	neg2167	neg	-	180.067	0.78215	-	-	-
metab_7748	neg2168	neg	-	267.076	0.79465	-	-	-
metab_7749	neg2169	neg	-	313.113	0.79465	-	-	-
metab_7751	neg2171	neg	-	302.088	0.82815	-	-	-
metab_7752	neg2174	neg	-	164.072	0.863817	-	-	-
metab_7753	neg2175	neg	-	414.126	0.863817	-	-	-
metab_7754	neg2176	neg	-	513.188	0.863817	-	-	-
metab_7755	neg2177	neg	-	593.194	0.874483	-	-	-
metab_7758	neg2181	neg	-	435.133	0.97865	-	-	-
metab_7760	neg2183	neg	-	400.144	0.98915	-	-	-
metab_7762	neg2185	neg	-	138.02	1.00098	-	-	-
metab_7763	neg2186	neg	-	403.132	1.00098	-	-	-
metab_7766	neg2189	neg	-	186.041	1.01132	-	-	-
metab_7768	N-Acetyl-L-glutamic acid	neg	C7H11NO5	188.057	1.02432	C00624	-	1188-37-0
metab_7769	neg2192	neg	-	340.139	1.02432	-	-	-
metab_7770	neg2193	neg	-	383.13	1.02432	-	-	-
metab_7772	neg2197	neg	-	340.067	1.07015	-	-	-
metab_7773	neg2198	neg	-	117.021	1.08047	-	-	-
metab_7774	neg2199	neg	-	410.13	1.08047	-	-	-
metab_7775	neg2200	neg	-	390.073	1.08047	-	-	-
metab_7776	neg2201	neg	-	274.14	1.08047	-	-	-
metab_7777	Galactosyl 4-hydroxyproline	neg	C11H19NO8	292.103	1.09247	-	HMDB0029353	79284-73-4
metab_7778	neg2204	neg	-	827.305	1.09247	-	-	-
metab_7779	neg2205	neg	-	555.238	1.09247	-	-	-
metab_7780	neg2206	neg	-	912.393	1.09247	-	-	-
metab_7781	neg2207	neg	-	217.119	1.10297	-	-	-
metab_7782	neg2208	neg	-	235.076	1.12563	-	-	-
metab_7783	neg2209	neg	-	254.069	1.1378	-	-	-
metab_7784	3-hydroxy-3-methyl-Glutaric acid	neg	C6H10O5	161.046	1.1483	C03761	-	-
metab_7785	neg2211	neg	-	595.143	1.1483	-	-	-
metab_7786	neg2212	neg	-	200.056	1.16097	-	-	-
metab_7787	N-(1-Deoxy-1-fructosyl)leucine	neg	C12H23NO7	292.139	1.17163	-	HMDB0037840	34393-18-5
metab_7789	neg2215	neg	-	478.174	1.21847	-	-	-
metab_7791	neg2217	neg	-	320.078	1.23197	-	-	-
metab_7792	neg2218	neg	-	564.204	1.23197	-	-	-
metab_7793	neg2219	neg	-	669.245	1.24513	-	-	-
metab_7794	neg2220	neg	-	311.134	1.2793	-	-	-
metab_7795	neg2221	neg	-	188.093	1.29197	-	-	-
metab_7796	1-METHYLXANTHINE	neg	C6H6N4O2	165.042	1.33912	C16358	HMDB0010738	6136-37-4
metab_7797	neg2223	neg	-	143.072	1.37328	-	-	-
metab_7798	neg2224	neg	-	87.0473	1.41097	-	-	-
metab_7799	neg2225	neg	-	777.266	1.41097	-	-	-
metab_7800	neg2226	neg	-	589.231	1.43345	-	-	-
metab_7801	neg2227	neg	-	279.104	1.43345	-	-	-
metab_7802	neg2228	neg	-	389.154	1.44138	-	-	-
metab_7803	neg2229	neg	-	366.174	1.45178	-	-	-
metab_7805	neg2231	neg	-	341.144	1.52462	-	-	-
metab_7806	neg2232	neg	-	344.134	1.59723	-	-	-
metab_7807	neg2233	neg	-	337.091	1.60762	-	-	-
metab_7808	neg2234	neg	-	232.059	1.63688	-	-	-
metab_7809	neg2235	neg	-	571.19	1.64727	-	-	-
metab_7810	neg2236	neg	-	413.104	1.6701	-	-	-
metab_7811	neg2237	neg	-	368.159	1.68177	-	-	-
metab_7812	neg2238	neg	-	294.029	1.72593	-	-	-
metab_7813	Glutamylproline	neg	C10H16N2O5	225.087	1.8491	-	HMDB0028827	41745-47-5
metab_7814	neg2241	neg	-	174.956	1.87208	-	-	-
metab_7815	neg2243	neg	-	288.071	1.93108	-	-	-
metab_7817	neg2245	neg	-	562.119	1.97708	-	-	-
metab_7818	Vanillylamine	neg	C8H11NO2	198.077	1.98775	C16666	HMDB0012309	1196-92-5
metab_7819	Lucidone A	neg	C24H34O5	437.212	2.00008	-	HMDB0035844	97653-92-4
metab_7820	neg2248	neg	-	478.237	2.00008	-	-	-
metab_7821	neg2249	neg	-	416.148	2.02308	-	-	-
metab_7822	neg2250	neg	-	162.056	2.03358	-	-	-
metab_7823	neg2251	neg	-	211.025	2.04592	-	-	-
metab_7824	N6-Acetyl-L-lysine	neg	C8H16N2O3	187.109	2.05642	C02727	HMDB0000206	692-04-6
metab_7825	neg2253	neg	-	279.134	2.06908	-	-	-
metab_7826	neg2254	neg	-	350.111	2.09208	-	-	-
metab_7827	neg2255	neg	-	245.114	2.10275	-	-	-
metab_7828	neg2256	neg	-	392.176	2.10275	-	-	-
metab_7829	neg2258	neg	-	277.119	2.11508	-	-	-
metab_7830	neg2259	neg	-	379.098	2.13808	-	-	-
metab_7831	Glutaminylisoleucine	neg	C11H21N3O4	258.145	2.13808	-	HMDB0028800	86416-45-7
metab_7832	neg2261	neg	-	283.039	2.16107	-	-	-
metab_7833	neg2262	neg	-	899.328	2.16107	-	-	-
metab_7834	neg2263	neg	-	812.295	2.1839	-	-	-
metab_7835	N-acetyl-L-2-aminoadipate(2-)	neg	C8H13NO5	184.062	2.19457	-	HMDB0062715	-
metab_7836	neg2265	neg	-	928.349	2.19457	-	-	-
metab_7837	neg2266	neg	-	253.119	2.2069	-	-	-
metab_7838	neg2267	neg	-	545.129	2.2069	-	-	-
metab_7839	neg2268	neg	-	354.125	2.2069	-	-	-
metab_7840	neg2269	neg	-	729.262	2.2069	-	-	-
metab_7841	neg2271	neg	-	752.28	2.22973	-	-	-
metab_7842	neg2272	neg	-	957.389	2.22973	-	-	-
metab_7843	neg2273	neg	-	924.336	2.22973	-	-	-
metab_7844	neg2274	neg	-	835.292	2.22973	-	-	-
metab_7845	neg2275	neg	-	856.348	2.2404	-	-	-
metab_7846	neg2276	neg	-	635.239	2.2404	-	-	-
metab_7847	Hydroxyprolyl-Proline	neg	C10H16N2O4	227.104	2.25257	-	HMDB0028871	-
metab_7848	neg2278	neg	-	376.195	2.25257	-	-	-
metab_7849	Adipic acid	neg	C6H10O4	145.051	2.26307	C06104	HMDB0000448	124-04-9
metab_7851	neg2282	neg	-	605.24	2.28573	-	-	-
metab_7852	neg2283	neg	-	773.268	2.28573	-	-	-
metab_7853	L-Tryptophan	neg	C11H12N2O2	407.169	2.29773	C00078	HMDB0000929	73-22-3
metab_7854	neg2286	neg	-	411.211	2.29773	-	-	-
metab_7855	neg2287	neg	-	382.144	2.3084	-	-	-
metab_7856	neg2288	neg	-	385.138	2.3084	-	-	-
metab_7857	neg2289	neg	-	525.209	2.3084	-	-	-
metab_7858	neg2290	neg	-	700.289	2.3084	-	-	-
metab_7860	Botryodiplodin	neg	C7H12O3	143.072	2.32122	-	HMDB0036594	27098-03-9
metab_7862	L-伪-Hydroxyisovaleric acid	neg	C5H10O3	117.057	2.32698	-	-	-
metab_7865	neg2297	neg	-	474.188	2.3444	-	-	-
metab_7866	neg2298	neg	-	477.176	2.3444	-	-	-
metab_7867	neg2299	neg	-	158.083	2.36623	-	-	-
metab_7868	neg2300	neg	-	314.171	2.36623	-	-	-
metab_7869	neg2301	neg	-	565.218	2.36623	-	-	-
metab_7870	neg2303	neg	-	213.077	2.37807	-	-	-
metab_7871	neg2305	neg	-	470.176	2.38823	-	-	-
metab_7872	neg2306	neg	-	667.263	2.39973	-	-	-
metab_7873	neg2307	neg	-	637.321	2.4099	-	-	-
metab_7874	neg2308	neg	-	257.139	2.4099	-	-	-
metab_7876	neg2310	neg	-	829.327	2.42122	-	-	-
metab_7878	neg2312	neg	-	351.157	2.44257	-	-	-
metab_7879	neg2313	neg	-	779.357	2.44257	-	-	-
metab_7880	neg2314	neg	-	385.058	2.45288	-	-	-
metab_7881	neg2315	neg	-	445.113	2.45288	-	-	-
metab_7882	neg2316	neg	-	183.03	2.45288	-	-	-
metab_7883	neg2317	neg	-	438.139	2.46455	-	-	-
metab_7884	neg2318	neg	-	731.34	2.46455	-	-	-
metab_7885	neg2319	neg	-	245.012	2.47488	-	-	-
metab_7886	neg2320	neg	-	758.358	2.47488	-	-	-
metab_7887	neg2321	neg	-	796.382	2.47488	-	-	-
metab_7888	neg2322	neg	-	305.07	2.48672	-	-	-
metab_7889	neg2323	neg	-	529.157	2.48672	-	-	-
metab_7891	2-Isopropylmalic acid	neg	C7H12O5	175.062	2.49738	C02504	HMDB0000402	3237-44-3
metab_7892	neg2327	neg	-	358.196	2.49738	-	-	-
metab_7893	neg2328	neg	-	330.202	2.49738	-	-	-
metab_7894	R-(-)-Mandelic acid	neg	C8H8O3	151.04	2.50988	-	-	-
metab_7895	neg2330	neg	-	406.194	2.50988	-	-	-
metab_7897	neg2332	neg	-	678.283	2.52055	-	-	-
metab_7898	neg2333	neg	-	893.383	2.52055	-	-	-
metab_7899	neg2334	neg	-	300.192	2.53305	-	-	-
metab_7900	Phenylacetylglutamine	neg	C13H16N2O4	263.104	2.53305	C04148	HMDB0006344	28047-15-6
metab_7901	neg2336	neg	-	378.162	2.53305	-	-	-
metab_7902	neg2337	neg	-	873.369	2.53305	-	-	-
metab_7903	neg2338	neg	-	897.38	2.53305	-	-	-
metab_7904	neg2339	neg	-	813.408	2.54372	-	-	-
metab_7905	neg2340	neg	-	624.252	2.54372	-	-	-
metab_7906	neg2341	neg	-	890.382	2.54372	-	-	-
metab_7908	neg2344	neg	-	186.077	2.56688	-	-	-
metab_7909	neg2345	neg	-	254.103	2.57922	-	-	-
metab_7910	neg2346	neg	-	631.281	2.57922	-	-	-
metab_7911	Prenyl glucoside	neg	C11H20O6	269.103	2.58988	C09808	HMDB0031876	117861-55-9
metab_7913	neg2349	neg	-	281.104	2.61305	-	-	-
metab_7915	neg2352	neg	-	107.052	2.65922	-	-	-
metab_7916	neg2353	neg	-	574.259	2.65922	-	-	-
metab_7917	neg2354	neg	-	865.345	2.65922	-	-	-
metab_7918	neg2355	neg	-	221.045	2.67172	-	-	-
metab_7919	neg2357	neg	-	399.155	2.68272	-	-	-
metab_7920	neg2358	neg	-	605.26	2.68272	-	-	-
metab_7921	neg2359	neg	-	511.165	2.70588	-	-	-
metab_7922	neg2360	neg	-	397.185	2.71838	-	-	-
metab_7924	neg2362	neg	-	353.134	2.74153	-	-	-
metab_7925	neg2363	neg	-	862.358	2.74153	-	-	-
metab_7926	neg2364	neg	-	396.136	2.7522	-	-	-
metab_7927	neg2365	neg	-	912.4	2.7522	-	-	-
metab_7928	neg2366	neg	-	333.134	2.7647	-	-	-
metab_7931	neg2369	neg	-	772.362	2.79887	-	-	-
metab_7932	neg2370	neg	-	203.129	2.79887	-	-	-
metab_7933	neg2371	neg	-	498.254	2.82187	-	-	-
metab_7934	neg2373	neg	-	350.18	2.83453	-	-	-
metab_7935	2-Phenyl-1,3-dioxolane-4-methanol	neg	C10H12O3	225.077	2.8452	-	HMDB0031240	-
metab_7936	neg2375	neg	-	703.306	2.8452	-	-	-
metab_7937	neg2376	neg	-	609.325	2.85753	-	-	-
metab_7938	neg2377	neg	-	572.33	2.85753	-	-	-
metab_7939	neg2378	neg	-	606.314	2.85753	-	-	-
metab_7940	neg2379	neg	-	705.354	2.85753	-	-	-
metab_7941	neg2381	neg	-	339.072	2.8682	-	-	-
metab_7942	neg2384	neg	-	227.129	2.8807	-	-	-
metab_7943	neg2386	neg	-	844.369	2.89137	-	-	-
metab_7945	neg2388	neg	-	229.146	2.9037	-	-	-
metab_7946	neg2389	neg	-	461.182	2.9037	-	-	-
metab_7948	neg2392	neg	-	436.216	2.91437	-	-	-
metab_7949	neg2393	neg	-	551.295	2.91437	-	-	-
metab_7952	neg2396	neg	-	500.27	2.9267	-	-	-
metab_7954	neg2398	neg	-	585.323	2.93753	-	-	-
metab_7955	neg2399	neg	-	912.479	2.93753	-	-	-
metab_7956	neg2400	neg	-	523.177	2.93753	-	-	-
metab_7957	neg2401	neg	-	453.222	2.9602	-	-	-
metab_7958	neg2402	neg	-	809.353	2.9602	-	-	-
metab_7959	neg2403	neg	-	832.916	2.9602	-	-	-
metab_7960	5-Methoxysalicylic acid	neg	C8H8O4	167.036	2.98302	-	HMDB0001868	2612-02-04
metab_7961	neg2405	neg	-	178.027	2.99503	-	-	-
metab_7962	neg2407	neg	-	341.158	2.99503	-	-	-
metab_7963	Lucidenic acid H	neg	C27H40O7	497.248	3.00568	-	HMDB0035908	110241-25-3
metab_7964	neg2410	neg	-	795.336	3.00568	-	-	-
metab_7965	neg2411	neg	-	688.306	3.02837	-	-	-
metab_7966	3alpha-Hydroxyoreadone	neg	C14H20O4	297.132	3.04035	-	HMDB0036047	124869-06-3
metab_7967	neg2413	neg	-	741.268	3.04035	-	-	-
metab_7969	neg2415	neg	-	801.341	3.04035	-	-	-
metab_7970	Vulgaxanthin II	neg	C14H16N2O8	385.092	3.05102	C08569	HMDB0029841	1047-87-6
metab_7971	neg2417	neg	-	264.087	3.05102	-	-	-
metab_7972	neg2418	neg	-	837.365	3.05102	-	-	-
metab_7973	neg2419	neg	-	173.082	3.06285	-	-	-
metab_7974	neg2420	neg	-	353.101	3.06285	-	-	-
metab_7975	neg2421	neg	-	769.258	3.06285	-	-	-
metab_7977	neg2423	neg	-	987.482	3.08535	-	-	-
metab_7978	N-Acetyl-D-phenylalanine	neg	C11H13NO3	206.082	3.09602	C05620	-	-
metab_7979	neg2425	neg	-	189.076	3.09602	-	-	-
metab_7980	neg2426	neg	-	712.272	3.09602	-	-	-
metab_7981	neg2427	neg	-	421.185	3.10785	-	-	-
metab_7982	neg2428	neg	-	497.214	3.11852	-	-	-
metab_7984	neg2430	neg	-	661.35	3.14102	-	-	-
metab_7985	neg2432	neg	-	844.349	3.14102	-	-	-
metab_7987	neg2434	neg	-	672.177	3.15318	-	-	-
metab_7988	neg2436	neg	-	378.206	3.16368	-	-	-
metab_7989	neg2437	neg	-	858.397	3.16368	-	-	-
metab_7990	neg2439	neg	-	248.092	3.18652	-	-	-
metab_7991	neg2440	neg	-	493.221	3.18652	-	-	-
metab_7992	neg2441	neg	-	721.3	3.18652	-	-	-
metab_7993	neg2442	neg	-	307.165	3.19902	-	-	-
metab_7994	neg2443	neg	-	395.193	3.19902	-	-	-
metab_7995	neg2444	neg	-	992.531	3.20968	-	-	-
metab_7996	neg2445	neg	-	347.114	3.22202	-	-	-
metab_7998	neg2447	neg	-	348.191	3.23302	-	-	-
metab_7999	neg2448	neg	-	349.14	3.23302	-	-	-
metab_8000	neg2449	neg	-	291.127	3.24518	-	-	-
metab_8002	neg2452	neg	-	506.22	3.25568	-	-	-
metab_8003	neg2453	neg	-	566.215	3.25568	-	-	-
metab_8004	neg2454	neg	-	526.283	3.26817	-	-	-
metab_8005	Enterodiol	neg	C18H22O4	301.144	3.27883	C18166	HMDB0005056	80226-00-2
metab_8006	neg2457	neg	-	873.345	3.27883	-	-	-
metab_8007	neg2458	neg	-	354.119	3.27883	-	-	-
metab_8008	neg2460	neg	-	585.318	3.29117	-	-	-
metab_8009	neg2461	neg	-	946.421	3.29117	-	-	-
metab_8010	neg2462	neg	-	889.391	3.29117	-	-	-
metab_8011	neg2463	neg	-	640.293	3.3245	-	-	-
metab_8012	neg2464	neg	-	378.119	3.3245	-	-	-
metab_8013	neg2465	neg	-	398.158	3.3245	-	-	-
metab_8014	neg2466	neg	-	719.321	3.3365	-	-	-
metab_8016	neg2468	neg	-	493.194	3.36967	-	-	-
metab_8017	neg2470	neg	-	471.28	3.39217	-	-	-
metab_8018	neg2471	neg	-	758.887	3.40433	-	-	-
metab_8019	neg2472	neg	-	383.129	3.41483	-	-	-
metab_8020	neg2473	neg	-	493.238	3.41483	-	-	-
metab_8021	neg2474	neg	-	406.241	3.41483	-	-	-
metab_8022	neg2475	neg	-	379.175	3.42683	-	-	-
metab_8023	neg2476	neg	-	271.16	3.4375	-	-	-
metab_8024	neg2477	neg	-	656.297	3.4375	-	-	-
metab_8025	neg2479	neg	-	415.138	3.44967	-	-	-
metab_8026	neg2480	neg	-	828.388	3.46033	-	-	-
metab_8027	neg2482	neg	-	497.212	3.4725	-	-	-
metab_8028	neg2483	neg	-	868.378	3.4725	-	-	-
metab_8029	neg2484	neg	-	312.145	3.48317	-	-	-
metab_8030	neg2486	neg	-	329.103	3.506	-	-	-
metab_8031	neg2487	neg	-	285.114	3.506	-	-	-
metab_8032	neg2488	neg	-	779.259	3.506	-	-	-
metab_8033	neg2489	neg	-	263.095	3.52867	-	-	-
metab_8034	neg2490	neg	-	575.253	3.54083	-	-	-
metab_8035	neg2491	neg	-	846.914	3.54083	-	-	-
metab_8036	neg2492	neg	-	873.389	3.54083	-	-	-
metab_8037	neg2493	neg	-	395.203	3.56333	-	-	-
metab_8038	neg2494	neg	-	912.402	3.56333	-	-	-
metab_8039	neg2495	neg	-	526.282	3.57382	-	-	-
metab_8040	neg2496	neg	-	345.135	3.57382	-	-	-
metab_8042	neg2498	neg	-	303.135	3.58583	-	-	-
metab_8043	neg2499	neg	-	416.202	3.58583	-	-	-
metab_8044	neg2500	neg	-	197.082	3.58583	-	-	-
metab_8045	neg2501	neg	-	323.124	3.58583	-	-	-
metab_8046	neg2502	neg	-	229.144	3.60848	-	-	-
metab_8049	neg2509	neg	-	825.37	3.63098	-	-	-
metab_8050	neg2511	neg	-	395.2	3.64148	-	-	-
metab_8051	neg2512	neg	-	355.174	3.64148	-	-	-
metab_8053	5-NITRO-2-PHENYLPROPYLAMINOBENZOIC ACID [NPPB]	neg	C16H16N2O4	299.103	3.65365	-	-	-
metab_8054	neg2515	neg	-	779.336	3.65365	-	-	-
metab_8055	neg2516	neg	-	811.365	3.65365	-	-	-
metab_8056	neg2517	neg	-	959.44	3.65365	-	-	-
metab_8057	neg2518	neg	-	341.195	3.66415	-	-	-
metab_8058	neg2519	neg	-	777.339	3.66415	-	-	-
metab_8059	neg2520	neg	-	963.439	3.66415	-	-	-
metab_8060	neg2521	neg	-	698.305	3.67598	-	-	-
metab_8062	neg2523	neg	-	125.098	3.67598	-	-	-
metab_8065	neg2527	neg	-	418.211	3.69815	-	-	-
metab_8066	neg2528	neg	-	705.382	3.69815	-	-	-
metab_8067	neg2529	neg	-	975.47	3.69815	-	-	-
metab_8068	neg2530	neg	-	727.369	3.70848	-	-	-
metab_8069	neg2531	neg	-	983.498	3.70848	-	-	-
metab_8071	neg2533	neg	-	331.127	3.72015	-	-	-
metab_8072	neg2535	neg	-	982.496	3.73032	-	-	-
metab_8073	neg2536	neg	-	977.482	3.73032	-	-	-
metab_8074	neg2537	neg	-	547.326	3.74148	-	-	-
metab_8075	neg2538	neg	-	687.282	3.75148	-	-	-
metab_8076	neg2539	neg	-	657.291	3.76232	-	-	-
metab_8077	neg2540	neg	-	482.263	3.77265	-	-	-
metab_8078	neg2541	neg	-	979.436	3.78332	-	-	-
metab_8079	neg2542	neg	-	735.389	3.79332	-	-	-
metab_8080	neg2543	neg	-	979.5	3.80398	-	-	-
metab_8081	neg2544	neg	-	549.343	3.81415	-	-	-
metab_8082	neg2545	neg	-	899.492	3.81415	-	-	-
metab_8084	neg2547	neg	-	937.553	3.82447	-	-	-
metab_8085	neg2548	neg	-	857.353	3.82447	-	-	-
metab_8089	neg2555	neg	-	729.33	3.86697	-	-	-
metab_8091	neg2557	neg	-	568.349	3.86697	-	-	-
metab_8092	neg2558	neg	-	951.505	3.86697	-	-	-
metab_8093	neg2560	neg	-	546.209	3.87713	-	-	-
metab_8094	neg2561	neg	-	307.072	3.88847	-	-	-
metab_8095	neg2562	neg	-	748.344	3.88847	-	-	-
metab_8099	neg2566	neg	-	943.504	3.8988	-	-	-
metab_8100	neg2567	neg	-	989.495	3.8988	-	-	-
metab_8101	neg2568	neg	-	476.185	3.8988	-	-	-
metab_8102	neg2569	neg	-	443.175	3.91047	-	-	-
metab_8103	neg2570	neg	-	737.312	3.91047	-	-	-
metab_8104	neg2571	neg	-	933.434	3.91047	-	-	-
metab_8106	neg2573	neg	-	620.287	3.9208	-	-	-
metab_8107	neg2575	neg	-	939.451	3.9208	-	-	-
metab_8108	neg2576	neg	-	475.224	3.9428	-	-	-
metab_8110	neg2580	neg	-	316.135	3.9648	-	-	-
metab_8111	neg2581	neg	-	691.405	3.9648	-	-	-
metab_8112	neg2582	neg	-	966.493	3.9648	-	-	-
metab_8113	Methylisopelletierine	neg	C9H17NO	200.129	3.98697	C06184	HMDB0030326	-
metab_8114	neg2585	neg	-	872.429	3.98697	-	-	-
metab_8117	neg2588	neg	-	919.432	3.9988	-	-	-
metab_8119	neg2590	neg	-	273.17	4.0093	-	-	-
metab_8120	neg2591	neg	-	272.092	4.02097	-	-	-
metab_8121	neg2592	neg	-	875.418	4.02097	-	-	-
metab_8122	neg2593	neg	-	905.452	4.02097	-	-	-
metab_8123	neg2594	neg	-	649.286	4.0433	-	-	-
metab_8124	neg2595	neg	-	721.318	4.0433	-	-	-
metab_8126	neg2597	neg	-	581.279	4.05363	-	-	-
metab_8127	neg2598	neg	-	794.365	4.05363	-	-	-
metab_8128	neg2599	neg	-	595.255	4.06563	-	-	-
metab_8129	neg2600	neg	-	537.302	4.06563	-	-	-
metab_8130	neg2601	neg	-	470.229	4.07613	-	-	-
metab_8131	neg2602	neg	-	466.199	4.08813	-	-	-
metab_8132	neg2603	neg	-	331.16	4.09847	-	-	-
metab_8133	neg2604	neg	-	517.255	4.11028	-	-	-
metab_8134	Melongoside O	neg	C45H74O19	963.476	4.11028	-	HMDB0030040	98464-54-1
metab_8135	neg2606	neg	-	287.611	4.12095	-	-	-
metab_8136	neg2607	neg	-	367.185	4.12095	-	-	-
metab_8137	neg2608	neg	-	585.361	4.12095	-	-	-
metab_8138	neg2609	neg	-	385.169	4.13262	-	-	-
metab_8139	neg2610	neg	-	314.104	4.13262	-	-	-
metab_8141	neg2612	neg	-	401.209	4.14312	-	-	-
metab_8142	neg2613	neg	-	494.286	4.14312	-	-	-
metab_8143	neg2614	neg	-	764.349	4.15497	-	-	-
metab_8144	neg2616	neg	-	947.449	4.15497	-	-	-
metab_8145	neg2617	neg	-	238.077	4.16545	-	-	-
metab_8146	neg2618	neg	-	444.217	4.17728	-	-	-
metab_8147	neg2619	neg	-	369.227	4.19978	-	-	-
metab_8148	neg2620	neg	-	423.203	4.19978	-	-	-
metab_8149	neg2621	neg	-	580.317	4.19978	-	-	-
metab_8150	neg2622	neg	-	339.18	4.21028	-	-	-
metab_8151	neg2623	neg	-	498.17	4.22212	-	-	-
metab_8152	neg2624	neg	-	612.265	4.22212	-	-	-
metab_8153	neg2626	neg	-	660.327	4.24462	-	-	-
metab_8154	neg2627	neg	-	609.26	4.24462	-	-	-
metab_8155	neg2628	neg	-	360.108	4.27745	-	-	-
metab_8156	neg2629	neg	-	316.134	4.27745	-	-	-
metab_8157	neg2630	neg	-	331.122	4.27745	-	-	-
metab_8158	neg2632	neg	-	899.429	4.27745	-	-	-
metab_8160	neg2636	neg	-	772.386	4.33328	-	-	-
metab_8161	neg2637	neg	-	478.298	4.33328	-	-	-
metab_8162	neg2638	neg	-	874.484	4.33328	-	-	-
metab_8163	neg2639	neg	-	833.434	4.33328	-	-	-
metab_8164	neg2640	neg	-	512.266	4.34395	-	-	-
metab_8165	neg2641	neg	-	213.113	4.36595	-	-	-
metab_8166	neg2642	neg	-	838.409	4.36595	-	-	-
[truncated: 2,454 more rows]
